# Supplementary material for: Smartphone addiction and creativity in Chinese undergraduates: a moderated mediation model analysis
Source: Front Psychiatry. 2025 Jun 13;16:1570547. doi: 10.3389/fpsyt.2025.1570547 (PMC12202541; doi:10.3389/fpsyt.2025.1570547)
Supplement: Supplementary file 1 [file Table1.xlsx]

## Sheet: raw data
序号	提交答卷时间	所用时间	来源	来源详情	来自IP	@11.你手机号码后四位是___。	@2.性别	@3.你是否为独生子女	@4.你的年级	@5.你的生源地是	@6.你的专业是	@1.您的学习成绩在班级排名如何？A.优B.良C.中D	@8.你平时学习压力大吗	@9．你看短视频的频率	@10．你平均每天看短视频的时长	@11．你在看短视频时通常关注何种信息	@12．你为什么喜欢看短视频	Item1	Item2	Item3	Item4	Item5	Item6	Item7	Item8	Item9	Item10	Item11	Item12	Item13	Item14	Item15	Item16	Item17	Item18	Item19	Item20	Item21	Item22	Item23	Item24	Item25	Item26	Item27	Item28	Item29	Item30	Item31	Item32
413	2024/10/11 16:57:01	100秒	微信	N/A	218.26.158.41(山西-太原)	4974	2	2	2	2	1	2	2	2	2	4	2	3	3	3	2	3	3	3	3	3	2	3	3	2	3	3	3	2	3	3	3	2	3	3	3	4	3	3	1	2	2	1	1
438	2024/10/14 20:34:55	100秒	微信	N/A	223.160.141.27(山西-太原)	9142	2	1	4	1	1	2	1	3	2	1	1	4	3	4	4	4	4	5	4	4	3	4	5	5	4	5	5	5	5	5	5	5	5	4	4	4	4	4	3	3	3	3	3
439	2024/10/18 9:49:33	100秒	微信	N/A	223.75.68.53(湖北-武汉)	1234	2	1	2	1	1	1	3	4	1	1	2	1	1	1	1	3	3	3	3	3	3	3	3	3	3	3	3	3	3	3	3	3	3	3	3	3	3	3	2	2	2	2	2
94	2024/9/6 20:35:36	101秒	手机提交	直接访问	223.104.122.86(湖北-武汉)	3855	2	1	2	2	1	2	2	2	2	2	1	3	3	3	3	3	3	3	3	3	3	3	3	3	3	3	3	3	3	3	3	3	3	3	3	3	3	3	2	2	2	2	2
124	2024/9/8 22:37:09	101秒	手机提交	直接访问	223.246.185.118(安徽-宣城)	6739	1	2	3	2	1	3	2	1	2	2	2	3	3	3	3	3	3	3	3	3	3	3	3	3	3	3	3	3	3	3	3	3	3	3	3	3	3	3	2	2	2	2	4
198	2024/9/10 16:50:07	102秒	手机提交	直接访问	111.183.22.19(湖北-黄冈)	1172	1	1	2	1	2	2	1	1	1	1	1	1	1	1	1	1	1	1	1	1	1	1	1	1	1	1	1	1	1	1	1	1	1	1	1	1	1	1	1	1	1	1	1
123	2024/9/8 22:35:27	103秒	手机提交	直接访问	223.104.119.79(湖北-咸宁)	2650	1	2	3	1	2	3	2	2	2	2	1	3	3	3	3	3	2	2	2	4	2	2	4	2	4	4	3	3	4	4	3	4	4	3	3	3	4	4	3	3	3	3	3
135	2024/9/9 16:52:35	103秒	微信	N/A	223.104.122.57(湖北-武汉)	2207	1	1	3	1	1	2	2	4	1	2	3	1	1	1	1	1	1	1	1	1	1	1	1	1	1	3	3	3	3	3	3	3	3	3	3	3	3	3	1	1	1	1	1
139	2024/9/9 16:53:19	103秒	微信	N/A	223.75.68.53(湖北-武汉)	8468	2	2	3	2	1	2	2	1	3	2	1	4	3	4	3	4	4	4	4	3	4	4	4	4	4	4	4	4	4	5	5	4	4	4	4	4	4	4	4	3	3	3	3
372	2024/10/11 16:45:16	104秒	微信	N/A	39.144.98.67(山西-长治)	1419	2	2	3	2	1	3	2	2	2	2	2	3	3	3	3	3	3	3	3	3	3	3	3	3	2	3	3	3	3	3	3	3	3	3	3	3	3	3	2	2	2	2	2
436	2024/10/14 20:27:36	105秒	微信	N/A	60.220.204.226(山西-长治)	3940	2	1	4	1	1	3	2	2	3	1	3	3	3	3	3	3	3	3	3	3	3	3	3	3	3	3	3	3	3	3	3	3	3	3	3	3	3	3	2	2	2	2	2
306	2024/9/12 10:48:59	106秒	手机提交	直接访问	117.154.105.120(湖北-武汉)	2625	2	1	3	1	1	2	2	1	2	2	3	3	3	3	4	3	4	4	3	3	3	3	3	3	3	3	3	3	3	3	3	3	3	3	3	3	3	3	2	2	2	2	2
184	2024/9/10 15:17:16	1087秒	手机提交	直接访问	111.183.14.162(湖北-武汉)	9267	2	2	1	2	1	2	2	2	3	2	1	2	3	2	4	2	4	4	3	4	2	3	4	4	4	3	4	4	4	4	3	5	4	3	4	4	3	4	2	2	1	1	3
5	2024/8/12 16:52:59	108秒	手机提交	直接访问	111.60.194.127(湖北-荆州)	1132	1	1	2	2	1	3	2	2	3	2	1	4	4	4	4	4	4	4	4	4	3	4	3	3	3	3	3	4	4	4	4	4	4	4	4	4	2	4	3	3	3	3	3
201	2024/9/10 16:50:10	109秒	手机提交	直接访问	223.104.119.89(湖北-咸宁)	5651	2	1	2	1	1	2	2	2	1	2	3	2	2	2	2	2	2	2	2	3	2	2	2	2	2	3	3	3	3	3	3	3	3	3	3	3	3	3	2	2	2	2	2
137	2024/9/9 16:53:16	110秒	手机提交	直接访问	223.75.68.53(湖北-武汉)	3717	2	1	3	1	2	3	2	1	4	2	2	4	4	4	4	4	4	4	4	4	4	4	4	4	4	4	4	4	4	4	4	4	4	4	4	4	4	4	3	3	3	3	3
138	2024/9/9 16:53:17	110秒	微信	N/A	223.75.68.53(湖北-武汉)	3378	1	2	3	2	1	1	2	2	2	2	1	1	2	2	2	2	2	2	2	2	3	3	3	3	3	3	3	3	3	3	3	3	3	3	3	3	3	3	3	2	3	2	3
97	2024/9/6 22:09:47	111秒	手机提交	直接访问	61.242.134.226(湖北-武汉)	1650	2	2	3	2	1	3	2	1	3	2	3	4	4	4	4	4	4	4	4	4	4	4	4	4	4	4	4	4	4	4	4	4	4	4	4	4	4	4	3	3	3	3	3
136	2024/9/9 16:52:48	111秒	微信	N/A	223.104.119.75(湖北-咸宁)	6977	2	2	3	2	2	3	2	2	2	2	1	3	3	3	3	3	3	3	3	3	3	3	3	3	3	3	3	3	3	3	3	3	3	3	3	3	3	3	2	2	2	2	2
352	2024/10/11 16:41:25	114秒	微信	N/A	39.144.98.152(山西-长治)	1692	2	2	2	1	1	3	2	2	2	2	2	3	3	3	3	3	3	3	3	3	3	3	3	3	3	4	4	4	4	4	4	4	4	4	4	4	4	4	3	3	2	3	1
195	2024/9/10 16:49:37	115秒	手机提交	直接访问	223.104.122.14(湖北-武汉)	8050	1	2	2	2	1	1	2	2	1	2	3	3	3	3	3	3	3	3	3	3	3	3	3	3	3	3	3	3	3	3	3	3	3	3	3	3	3	3	2	2	2	2	2
305	2024/9/12 10:48:57	115秒	手机提交	直接访问	223.104.122.7(湖北-武汉)	1132	1	1	3	2	1	3	2	1	4	2	1	4	4	4	4	4	4	4	4	4	4	4	4	4	4	4	4	4	4	1	1	1	1	1	1	1	1	1	1	1	1	1	1
310	2024/9/12 10:49:59	116秒	手机提交	直接访问	223.104.122.107(湖北-武汉)	6633	2	1	3	1	1	2	2	2	2	2	3	3	3	4	3	3	3	3	3	3	2	3	4	3	3	2	3	4	4	3	3	3	4	3	2	3	3	4	3	2	2	2	3
64	2024/9/6 17:45:09	118秒	手机提交	直接访问	117.154.105.46(湖北-武汉)	1068	2	2	2	1	1	3	2	4	1	1	2	1	1	1	1	1	1	1	1	1	1	1	1	1	1	3	3	4	3	3	4	3	3	3	3	3	3	3	2	2	2	2	2
8	2024/8/12 17:18:07	120秒	手机提交	直接访问	183.93.1.119(湖北-恩施)	0526	2	2	2	1	1	1	2	2	2	3	1	1	1	1	1	1	1	1	1	1	1	1	1	1	1	1	2	2	2	2	1	2	2	2	1	1	3	2	2	2	2	1	2
131	2024/9/9 7:23:25	121秒	手机提交	直接访问	117.154.105.88(湖北-武汉)	1396	1	2	3	2	1	3	2	1	2	2	1	2	2	2	3	2	2	2	2	2	2	2	2	2	2	2	2	2	2	2	2	2	2	2	2	2	2	2	2	2	2	2	2
13	2024/8/12 20:41:29	122秒	手机提交	直接访问	59.173.71.96(湖北-武汉)	9643	2	2	2	2	1	3	2	2	2	2	2	2	3	3	3	3	4	3	3	2	3	3	2	3	3	3	4	3	3	4	2	4	3	2	3	3	3	4	2	3	2	3	2
133	2024/9/9 12:51:59	122秒	手机提交	直接访问	111.181.103.251(湖北-鄂州)	9544	1	2	3	2	1	1	2	2	2	2	3	3	2	2	3	3	2	4	4	4	3	3	2	2	2	3	3	3	3	4	2	3	3	3	3	4	4	3	2	1	2	1	2
246	2024/9/10 16:55:51	124秒	手机提交	直接访问	61.242.129.104(湖北-武汉)	5701	2	1	2	1	1	3	2	1	2	2	2	4	3	3	3	3	4	4	4	3	3	3	3	3	3	3	4	4	4	4	3	3	4	4	4	4	4	4	2	2	2	2	2
202	2024/9/10 16:50:24	125秒	手机提交	直接访问	117.154.105.128(湖北-武汉)	1053	1	1	2	1	1	2	2	2	1	4	2	1	1	1	1	1	1	1	1	1	1	1	1	1	1	1	1	1	1	3	3	3	3	3	3	3	3	3	2	2	2	2	2
338	2024/9/12 10:59:12	128秒	手机提交	直接访问	111.183.104.24(湖北-武汉)	0343	2	2	3	2	1	2	2	2	2	2	2	4	4	2	4	4	4	4	4	4	4	3	3	4	4	5	2	2	3	3	4	5	4	4	4	3	3	3	2	1	1	1	2
36	2024/8/14 11:24:04	132秒	手机提交	直接访问	223.104.122.132(湖北-武汉)	2282	2	2	3	2	1	4	1	1	3	2	1	2	2	2	4	4	4	4	4	4	2	4	4	4	4	2	4	4	4	2	2	4	4	4	4	2	4	4	3	3	3	3	3
349	2024/10/11 16:41:23	134秒	微信	N/A	39.144.98.65(山西-长治)	6666	1	2	1	1	1	3	1	1	4	2	1	5	5	5	5	5	5	5	5	5	5	5	5	5	5	5	5	5	5	5	5	5	5	5	5	5	5	5	1	1	1	1	1
384	2024/10/11 16:48:06	134秒	微信	N/A	39.144.98.180(山西-长治)	1699	2	2	2	1	1	3	2	2	3	1	3	3	3	3	3	3	3	3	3	3	3	3	3	3	3	3	3	3	3	3	3	3	3	3	3	3	3	3	2	2	2	2	2
307	2024/9/12 10:49:05	135秒	手机提交	直接访问	111.183.127.30(湖北-武汉)	9643	2	2	3	2	1	3	2	2	2	2	3	2	2	1	3	4	4	3	3	2	3	2	3	3	3	2	3	3	3	2	3	2	3	3	3	4	4	3	1	1	1	2	1
44	2024/8/17 19:09:39	136秒	手机提交	直接访问	223.104.122.173(湖北-武汉)	5198	1	2	1	2	1	1	2	2	2	1	3	4	2	4	2	4	3	2	4	3	2	4	3	2	3	4	2	4	2	3	3	2	3	4	3	2	4	3	3	2	3	2	2
60	2024/8/22 2:36:18	137秒	手机提交	直接访问	61.173.54.234(上海-上海)	2608	1	1	4	1	2	2	3	4	1	2	4	1	1	1	1	1	1	1	1	1	1	1	1	1	1	4	5	5	4	3	5	2	4	4	4	3	2	4	1	1	1	1	1
140	2024/9/9 16:53:23	137秒	微信	N/A	223.75.68.55(湖北-武汉)	5680	2	2	3	2	1	2	2	1	4	2	2	4	4	4	4	4	4	4	4	4	4	4	4	4	4	4	4	4	4	4	4	4	4	4	4	4	4	4	1	1	1	1	1
345	2024/10/11 16:40:35	137秒	微信	N/A	39.144.98.89(山西-长治)	7418	2	2	1	2	1	3	3	2	1	3	4	3	3	3	3	3	3	3	3	3	3	3	3	3	3	3	3	3	3	3	3	3	3	3	3	3	3	3	1	1	1	1	1
51	2024/8/17 19:51:24	139秒	手机提交	直接访问	103.98.241.148(湖北-武汉)	1234	2	2	2	2	1	3	1	1	3	2	3	3	3	3	3	3	3	3	3	3	3	3	3	3	3	3	3	3	3	3	3	3	3	3	3	3	3	3	2	2	2	2	2
142	2024/9/9 16:55:24	140秒	微信	N/A	223.104.119.87(湖北-咸宁)	0000	2	2	3	2	2	3	2	2	2	2	1	1	1	1	1	1	1	1	1	1	1	1	1	1	1	1	1	1	1	1	1	1	1	1	1	1	1	1	1	1	1	1	1
416	2024/10/11 17:03:17	1418秒	微信	N/A	39.144.98.107(山西-长治)	3112	2	2	3	2	1	3	2	2	2	2	3	3	3	3	4	2	3	4	2	4	3	3	2	3	3	2	4	4	3	4	3	4	4	4	4	4	3	3	2	2	2	2	2
56	2024/8/18 18:41:08	143秒	手机提交	直接访问	223.104.122.111(湖北-武汉)	4795	2	1	4	1	1	1	1	2	2	2	2	3	2	1	3	2	4	4	5	4	4	2	1	1	1	4	4	4	4	4	4	4	4	4	4	4	4	4	1	1	1	1	1
196	2024/9/10 16:49:44	144秒	手机提交	直接访问	111.181.130.145(湖北-恩施)	3693	1	2	2	1	1	3	3	2	2	2	2	3	3	3	3	3	3	3	3	3	3	3	3	3	3	3	3	3	3	3	3	3	3	3	3	3	3	3	3	3	3	2	3
396	2024/10/11 16:50:20	144秒	微信	N/A	39.144.98.142(山西-长治)	6510	2	2	2	2	1	3	2	4	2	4	3	2	2	2	2	2	2	2	2	2	2	2	2	2	2	4	4	3	3	3	3	3	3	3	3	3	3	3	1	1	1	1	1
193	2024/9/10 15:34:49	145秒	手机提交	直接访问	223.104.119.67(湖北-咸宁)	4356	2	1	1	1	1	2	1	2	1	2	2	3	3	3	2	3	3	3	3	2	3	3	3	3	3	3	3	3	3	3	3	3	3	3	3	3	3	3	2	3	2	2	2
300	2024/9/12 9:00:31	146秒	手机提交	直接访问	223.104.122.19(湖北-武汉)	4954	1	1	3	1	1	3	3	2	2	1	3	3	3	3	2	2	4	4	4	2	2	2	2	2	2	3	3	3	2	4	4	4	3	3	3	3	3	3	1	1	1	1	1
412	2024/10/11 16:56:15	146秒	微信	N/A	39.144.98.73(山西-长治)	0264	2	2	3	2	1	3	2	2	4	2	3	3	4	3	4	2	3	3	3	3	3	3	3	4	3	3	4	3	3	3	3	3	4	3	3	3	3	3	2	3	3	2	2
125	2024/9/8 22:48:16	147秒	微信	N/A	211.90.239.71(浙江-杭州)	2239	1	2	3	2	2	3	2	3	2	2	2	1	1	1	1	1	1	1	1	1	1	1	1	1	1	1	1	1	1	1	1	1	1	1	1	1	1	1	1	1	1	1	1
14	2024/8/12 20:41:47	148秒	手机提交	直接访问	43.227.139.213(湖北-武汉)	2960	2	1	3	1	1	1	2	2	2	2	1	3	3	3	5	3	5	3	5	5	5	4	5	4	4	1	4	4	4	4	4	4	4	4	4	4	4	4	3	3	1	1	2
197	2024/9/10 16:50:03	149秒	手机提交	直接访问	117.154.104.72(湖北-武汉)	0303	2	1	2	1	1	3	2	2	2	2	2	3	3	3	3	3	3	3	3	3	3	3	3	3	3	3	3	3	3	3	3	4	4	3	3	3	3	3	2	2	2	2	2
441	2024/10/18 9:50:52	149秒	微信	N/A	223.160.116.213(湖北-武汉)	1101	1	2	3	2	2	1	1	1	4	2	4	4	2	4	4	3	3	3	3	4	4	4	2	4	4	4	3	4	4	4	4	3	4	4	3	3	3	3	3	2	3	2	3
50	2024/8/17 19:38:51	150秒	手机提交	直接访问	171.42.136.222(湖北-天门)	0092	2	1	3	1	1	2	2	2	2	2	3	3	3	3	3	2	3	4	4	5	5	4	3	3	3	3	4	3	3	3	3	4	4	4	4	3	3	2	2	3	2	3	2
390	2024/10/11 16:48:54	150秒	微信	N/A	39.144.98.137(山西-长治)	0352	2	2	2	2	1	1	2	2	2	1	1	2	2	2	3	3	3	3	3	3	3	3	3	3	3	3	3	3	3	3	3	3	3	3	3	3	3	3	2	2	2	2	2
347	2024/10/11 16:40:54	152秒	微信	N/A	39.144.99.229(山西-临汾)	7950	1	1	1	2	1	3	2	4	1	3	2	3	3	3	3	3	3	3	3	3	3	3	3	3	3	3	3	3	3	3	3	3	3	3	3	3	3	3	1	1	1	1	1
357	2024/10/11 16:42:31	152秒	微信	N/A	39.144.98.92(山西-长治)	1825	2	1	3	2	1	3	2	1	4	2	2	3	3	3	3	3	3	3	3	3	3	3	3	3	3	3	3	3	3	3	3	3	3	3	3	3	3	3	2	2	2	2	2
30	2024/8/13 10:38:35	153秒	手机提交	直接访问	183.42.192.194(广东-深圳)	3358	1	1	3	2	1	3	2	2	2	2	1	2	2	2	2	2	4	2	2	3	2	2	4	2	2	2	2	4	2	2	4	4	2	2	4	2	2	2	2	1	1	1	1
141	2024/9/9 16:53:46	155秒	微信	N/A	111.183.106.46(湖北-武汉)	1113	2	2	3	2	2	2	2	1	4	2	3	3	3	1	4	3	4	4	1	4	3	3	3	3	3	5	4	5	4	3	4	4	3	4	2	4	2	4	1	3	1	3	1
256	2024/9/12 8:50:04	155秒	手机提交	直接访问	223.104.122.84(湖北-武汉)	0689	2	2	3	1	1	2	2	2	1	2	2	1	1	1	1	1	1	1	1	2	1	1	1	1	1	3	3	3	3	3	3	3	3	3	3	3	3	3	1	1	1	1	1
405	2024/10/11 16:52:08	156秒	微信	N/A	59.48.35.24(山西-长治)	4040	2	2	2	2	1	3	2	1	2	1	3	3	3	3	2	1	1	3	3	3	2	3	3	2	3	3	3	3	3	3	3	3	3	3	3	3	3	3	2	2	2	2	2
42	2024/8/17 18:50:40	157秒	手机提交	直接访问	61.242.152.231(湖北-襄阳)	1247	2	2	3	2	1	3	2	2	1	2	1	3	3	3	1	3	3	3	3	3	3	3	3	3	3	3	3	3	3	3	3	3	3	3	3	3	3	3	2	2	2	2	2
109	2024/9/7 22:10:11	157秒	微信	N/A	223.104.122.73(湖北-武汉)	7903	2	2	4	2	1	2	2	2	2	2	2	4	3	4	5	3	5	5	4	4	4	4	5	5	5	5	3	4	4	4	2	3	4	4	4	4	3	4	3	2	3	2	2
126	2024/9/8 22:56:23	157秒	微信	N/A	223.166.164.120(上海-上海)	9027	1	2	2	2	2	3	3	1	3	2	4	1	1	1	1	1	1	1	1	4	2	2	2	1	1	4	4	4	4	4	5	4	5	5	4	4	4	5	3	1	2	1	2
397	2024/10/11 16:50:42	157秒	微信	N/A	39.144.98.100(山西-长治)	0349	2	2	2	2	1	1	2	3	2	1	3	3	3	3	3	3	3	3	3	3	3	3	3	3	3	3	3	3	3	3	3	3	3	3	3	3	3	3	1	1	1	1	1
65	2024/9/6 17:46:27	158秒	手机提交	直接访问	117.154.104.86(湖北-武汉)	7882	1	1	2	2	1	3	2	1	3	2	1	5	5	5	5	5	5	5	5	5	5	5	5	5	5	5	3	4	3	5	5	4	4	5	3	3	4	3	4	4	3	3	3
110	2024/9/8 19:30:46	158秒	手机提交	直接访问	223.104.119.77(湖北-咸宁)	9184	2	2	1	2	1	2	2	2	2	2	3	3	3	3	3	3	4	4	4	3	3	3	2	3	3	3	3	3	3	3	3	5	3	3	3	3	3	3	2	2	2	2	2
99	2024/9/7 16:08:42	162秒	微信	N/A	106.33.251.210(河南-郑州)	5356	2	2	1	2	2	2	1	1	3	1	3	2	2	2	3	3	3	3	2	3	3	3	3	3	3	3	3	3	3	3	3	3	3	3	3	3	3	3	2	2	2	2	2
48	2024/8/17 19:30:54	163秒	手机提交	直接访问	117.151.61.108(湖北-武汉)	0343	2	2	3	2	2	3	2	2	2	2	1	5	3	3	4	3	3	2	3	4	4	3	1	4	4	4	2	3	2	3	4	5	3	3	4	3	2	3	1	1	1	1	2
323	2024/9/12 10:50:56	163秒	手机提交	直接访问	223.104.119.134(湖北-咸宁)	2931	2	2	3	2	1	3	2	2	2	2	1	3	3	3	3	3	4	4	4	4	3	3	3	3	4	3	3	3	3	3	3	3	3	3	3	3	3	3	2	2	2	1	1
342	2024/10/11 16:38:57	163秒	微信	N/A	39.144.98.188(山西-长治)	7588	2	2	3	1	1	1	1	1	3	2	1	3	2	3	4	4	4	4	4	4	4	4	4	4	4	3	3	4	3	3	3	3	3	3	3	3	3	3	3	3	3	3	3
407	2024/10/11 16:52:45	163秒	微信	N/A	39.144.98.161(山西-长治)	2583	2	2	2	2	1	3	2	2	2	3	3	2	2	1	3	3	4	4	2	3	3	2	1	1	3	2	3	3	2	2	3	4	3	3	3	3	3	3	2	2	2	2	2
216	2024/9/10 16:51:35	164秒	手机提交	直接访问	223.104.122.3(湖北-武汉)	5039	1	2	2	2	1	3	2	2	2	1	1	2	1	2	3	3	3	3	3	3	3	2	1	2	2	3	2	3	3	4	4	4	4	4	3	4	4	4	3	3	2	2	1
101	2024/9/7 16:20:25	165秒	手机提交	直接访问	223.104.119.82(湖北-咸宁)	1153	2	1	3	1	1	3	2	2	3	2	2	4	3	2	4	4	4	4	4	4	3	4	4	4	4	4	3	4	3	3	3	3	3	3	3	3	3	3	2	2	2	2	2
324	2024/9/12 10:50:58	165秒	手机提交	直接访问	223.104.122.166(湖北-武汉)	0504	2	2	3	1	1	3	2	2	2	2	1	3	3	4	4	3	4	4	4	4	2	3	2	4	4	4	3	3	3	3	3	4	4	3	3	3	3	3	2	1	2	1	1
417	2024/10/11 17:04:47	165秒	微信	N/A	39.144.98.189(山西-长治)	2197	2	2	3	2	1	3	2	1	1	2	2	3	3	3	4	3	3	3	3	3	3	3	3	2	3	4	4	4	3	4	4	3	3	3	3	3	3	4	3	2	2	1	2
199	2024/9/10 16:50:09	166秒	手机提交	直接访问	117.154.105.57(湖北-武汉)	5663	2	1	2	1	1	2	2	2	1	2	3	3	2	3	2	3	4	3	2	4	3	2	4	3	4	4	3	4	3	4	3	4	3	3	4	3	4	3	2	1	1	1	1
127	2024/9/8 23:10:57	167秒	手机提交	直接访问	223.104.122.117(湖北-武汉)	7395	1	1	3	1	1	2	1	1	2	2	2	3	3	3	3	4	3	3	3	4	4	4	3	3	3	4	4	4	4	3	3	5	4	3	2	4	3	3	2	2	2	2	2
189	2024/9/10 15:26:37	167秒	手机提交	直接访问	61.242.135.133(湖北-武汉)	2735	1	1	1	2	1	4	2	1	2	2	2	3	3	3	5	5	4	3	4	4	4	4	4	4	4	4	2	2	2	2	2	2	2	2	2	2	2	2	2	2	2	2	2
206	2024/9/10 16:50:43	167秒	手机提交	直接访问	223.75.68.53(湖北-武汉)	1877	2	2	1	1	1	1	2	2	1	2	4	3	3	3	4	3	3	3	3	3	3	3	3	4	4	3	3	3	3	3	3	3	3	3	3	3	3	3	2	2	2	2	2
254	2024/9/10 18:57:28	168秒	手机提交	直接访问	111.183.48.193(湖北-武汉)	0712	2	2	1	2	1	2	2	2	2	5	1	2	2	2	2	2	2	2	2	2	2	2	2	2	2	3	3	3	3	3	3	3	3	3	3	3	3	3	1	1	1	1	1
435	2024/10/14 19:58:09	168秒	微信	N/A	60.220.221.144(山西-长治)	6501	1	2	3	2	1	2	2	2	2	4	2	3	3	3	2	3	3	3	3	3	3	2	2	1	2	2	3	2	3	2	2	3	2	3	2	3	3	2	2	2	3	2	3
203	2024/9/10 16:50:25	170秒	手机提交	直接访问	117.154.105.144(湖北-武汉)	2497	2	1	2	2	1	3	2	1	2	2	1	3	3	3	4	3	4	3	4	3	2	3	2	3	3	3	4	4	3	2	3	4	3	3	4	2	3	3	2	1	2	2	2
75	2024/9/6 17:47:43	171秒	手机提交	直接访问	61.242.130.202(湖北-武汉)	4892	2	2	2	2	2	4	3	1	4	2	4	1	1	1	1	3	4	4	4	4	4	4	4	4	4	4	4	4	4	4	4	4	4	4	4	4	4	4	1	2	1	1	1
32	2024/8/13 16:34:44	172秒	手机提交	直接访问	39.144.138.104(四川-成都)	5211	2	2	1	1	2	3	2	2	3	2	1	2	2	2	2	2	4	4	4	4	2	2	4	4	4	1	3	3	4	3	1	5	4	4	4	4	4	4	2	2	4	4	2
257	2024/9/12 8:50:08	172秒	手机提交	直接访问	223.75.68.53(湖北-武汉)	3238	2	2	3	1	2	3	2	2	2	2	1	2	2	2	2	3	3	3	3	3	3	3	3	3	3	3	3	3	3	3	3	3	3	3	3	3	3	3	3	3	3	3	3
38	2024/8/17 15:37:42	173秒	手机提交	直接访问	101.249.3.94(西藏-拉萨)	3060	2	2	3	1	1	3	2	2	1	2	1	3	3	3	3	3	3	3	3	3	3	3	3	3	3	3	3	3	3	3	3	3	3	3	3	3	3	3	2	3	2	3	2
70	2024/9/6 17:47:12	173秒	手机提交	直接访问	223.104.122.111(湖北-武汉)	7416	2	1	2	1	2	3	2	1	3	2	4	3	3	3	3	4	4	4	4	4	4	4	4	4	4	4	3	4	3	3	3	3	3	4	4	3	3	3	3	3	3	3	3
429	2024/10/11 22:03:34	173秒	微信	N/A	39.144.98.110(山西-长治)	1393	2	2	3	2	1	2	2	4	2	2	3	2	2	2	2	2	2	2	2	2	2	2	2	2	2	2	2	2	2	2	2	2	2	2	2	2	2	2	2	2	2	2	2
200	2024/9/10 16:50:09	174秒	手机提交	直接访问	117.154.104.62(湖北-武汉)	6555	1	1	2	2	1	3	2	2	2	2	2	1	1	1	4	1	3	3	2	1	1	1	1	2	1	3	2	4	2	2	3	3	2	3	2	3	2	2	3	2	3	2	2
33	2024/8/13 16:58:52	175秒	手机提交	直接访问	223.104.122.188(湖北-武汉)	6573	2	1	3	2	1	2	2	2	2	2	3	1	1	1	3	2	2	3	3	4	2	3	2	2	1	4	4	4	4	4	4	4	4	4	4	4	4	4	1	1	1	1	1
314	2024/9/12 10:50:17	175秒	手机提交	直接访问	223.104.119.67(湖北-咸宁)	0404	2	2	3	1	1	3	2	2	2	2	2	3	3	3	3	4	3	4	4	3	4	4	1	3	3	2	3	3	3	3	2	4	3	3	3	3	3	4	1	1	1	1	2
443	2024/10/18 9:51:04	175秒	微信	N/A	117.154.104.79(湖北-武汉)	9839	1	2	3	2	2	2	3	2	2	2	4	2	2	2	1	3	3	3	4	3	3	3	3	2	3	3	3	3	3	2	3	2	2	3	3	4	3	2	2	2	2	1	2
147	2024/9/10 14:50:31	177秒	手机提交	直接访问	61.242.134.141(湖北-武汉)	0851	1	2	1	2	1	3	2	2	2	4	1	2	2	1	4	2	4	4	2	4	3	2	2	2	2	4	3	4	3	3	4	5	4	3	3	3	3	3	2	2	3	2	2
309	2024/9/12 10:49:56	177秒	手机提交	直接访问	111.181.69.177(湖北-武汉)	3358	1	1	3	2	1	3	2	2	2	2	2	2	2	2	2	2	4	2	4	2	2	3	4	2	3	4	2	3	2	4	4	2	3	4	1	3	3	4	3	2	3	2	2
358	2024/10/11 16:42:52	177秒	微信	N/A	218.26.158.33(山西-太原)	9660	2	2	3	2	1	3	2	2	2	2	1	1	1	1	4	3	5	5	5	4	2	3	3	3	3	3	3	3	3	3	3	5	4	4	4	4	4	4	1	1	1	1	1
442	2024/10/18 9:51:02	179秒	微信	N/A	223.75.68.53(湖北-武汉)	9136	1	1	3	2	2	2	2	2	2	3	1	2	2	2	4	2	4	4	2	3	2	2	1	2	2	2	4	4	4	4	4	5	5	5	3	4	4	4	1	1	3	1	1
12	2024/8/12 18:18:59	180秒	手机提交	直接访问	223.104.122.243(湖北-武汉)	9842	1	2	1	2	1	2	2	2	3	4	1	2	3	2	3	2	3	2	3	3	2	3	3	2	3	3	3	2	3	2	3	4	4	3	2	3	4	3	2	1	2	3	2
343	2024/10/11 16:39:20	180秒	微信	N/A	59.48.35.20(山西-长治)	2268	2	1	3	2	1	1	2	2	3	1	2	3	2	3	3	3	3	3	2	2	2	2	1	3	2	3	3	3	3	3	3	3	3	3	3	3	3	3	2	2	2	1	2
415	2024/10/11 16:58:21	185秒	微信	N/A	39.144.98.164(山西-长治)	2457	2	2	2	2	1	2	2	1	1	1	1	3	3	2	3	4	4	4	3	3	3	2	2	3	3	3	3	3	3	3	3	3	3	3	3	3	3	3	2	2	2	2	2
419	2024/10/11 17:10:54	1864秒	微信	N/A	39.144.98.102(山西-长治)	1350	2	2	3	1	1	3	2	2	2	2	3	3	3	2	3	3	4	2	1	3	2	3	2	3	2	3	4	4	3	3	4	4	3	3	3	3	3	3	1	1	1	1	1
317	2024/9/12 10:50:27	186秒	手机提交	直接访问	223.104.122.109(湖北-武汉)	7521	2	2	3	1	1	2	2	2	2	2	3	3	3	2	4	3	3	3	3	4	3	3	2	3	3	3	4	3	3	3	3	3	3	3	4	3	2	2	1	1	2	1	2
350	2024/10/11 16:41:23	186秒	微信	N/A	39.144.98.114(山西-长治)	9862	2	2	1	2	2	2	2	2	2	4	1	1	1	2	3	4	4	3	3	4	3	3	3	3	3	3	3	3	3	3	2	4	3	3	3	3	4	4	2	1	1	1	1
315	2024/9/12 10:50:18	187秒	手机提交	直接访问	111.183.20.40(湖北-黄冈)	3891	2	1	3	1	1	2	2	2	2	1	1	2	3	3	2	1	4	1	2	4	1	3	3	4	4	4	2	3	3	3	2	3	2	2	3	2	2	2	3	3	2	1	2
380	2024/10/11 16:47:06	187秒	微信	N/A	39.144.98.78(山西-长治)	6798	2	2	2	2	1	2	2	2	1	2	1	3	3	3	3	3	3	3	3	3	3	3	3	3	3	3	3	4	3	5	1	4	4	5	4	4	4	4	2	2	2	2	2
351	2024/10/11 16:41:25	188秒	微信	N/A	39.144.98.170(山西-长治)	9854	2	1	1	2	2	1	3	4	1	3	3	1	1	1	1	1	1	1	1	1	1	1	1	1	1	1	5	5	5	5	5	5	5	5	5	5	5	5	1	1	1	1	1
19	2024/8/12 20:45:36	190秒	手机提交	直接访问	59.175.40.81(湖北-武汉)	8518	2	2	3	2	1	1	2	2	2	2	1	3	3	3	2	2	4	4	3	4	3	3	2	3	2	4	4	4	4	4	4	4	4	4	4	4	4	4	1	1	1	1	1
209	2024/9/10 16:51:11	190秒	手机提交	直接访问	223.104.122.31(湖北-武汉)	0616	2	1	2	1	1	2	2	2	2	4	3	2	2	2	3	2	3	3	3	3	2	3	1	1	2	3	4	3	4	4	3	4	4	4	4	4	4	4	3	2	2	2	3
316	2024/9/12 10:50:19	190秒	手机提交	直接访问	223.104.122.29(湖北-武汉)	0506	2	1	3	1	1	2	2	2	2	2	2	3	3	3	3	3	3	3	3	3	3	3	3	3	3	3	3	3	3	3	3	3	3	3	3	3	3	3	1	1	1	1	1
121	2024/9/8 22:22:08	191秒	微信	N/A	112.10.235.202(浙江-杭州)	7176	2	1	3	1	1	3	2	2	2	2	3	3	2	1	4	4	4	4	4	3	4	2	1	4	4	4	3	4	4	4	4	5	4	2	5	3	3	3	2	2	2	2	3
173	2024/9/10 14:59:34	192秒	手机提交	直接访问	117.154.104.97(湖北-武汉)	2505	2	2	1	1	1	3	2	2	2	2	1	3	3	3	3	3	3	3	3	3	3	3	3	3	3	3	3	4	3	3	3	3	3	3	3	3	3	3	3	2	2	2	2
420	2024/10/11 17:13:02	1942秒	微信	N/A	39.144.98.157(山西-长治)	8901	2	1	3	1	1	3	2	2	2	2	3	2	1	1	3	1	4	4	3	4	2	2	1	2	1	2	4	4	3	3	5	5	3	4	5	4	3	4	1	1	1	1	2
20	2024/8/12 20:45:43	195秒	手机提交	直接访问	120.225.223.205(山东-青岛)	5482	2	1	3	2	1	3	2	1	2	2	1	3	3	3	2	2	4	4	4	4	4	3	3	4	4	3	3	4	3	4	3	4	4	3	4	4	3	3	4	4	4	4	4
146	2024/9/9 22:15:36	195秒	手机提交	直接访问	60.14.254.244(黑龙江-牡丹江)	7789	1	2	3	2	2	2	2	2	2	2	1	2	1	1	2	4	5	4	5	4	2	4	4	5	4	4	2	2	1	2	3	4	2	2	3	2	2	1	2	3	3	2	2
259	2024/9/12 8:51:06	195秒	手机提交	直接访问	61.242.129.26(湖北-武汉)	1999	1	1	3	2	1	1	3	4	1	4	4	1	1	1	3	3	1	1	1	2	3	3	1	3	1	3	3	3	3	3	3	3	3	3	3	3	3	3	1	3	1	3	2
311	2024/9/12 10:50:08	195秒	手机提交	直接访问	223.104.119.126(湖北-咸宁)	8160	2	2	3	1	1	3	2	1	2	2	2	3	3	2	3	4	4	4	4	4	4	2	3	3	3	4	4	4	4	3	2	4	3	3	3	3	3	3	3	3	3	3	3
431	2024/10/11 22:37:20	196秒	微信	N/A	39.144.98.153(山西-长治)	2966	2	1	3	1	1	3	2	2	4	2	1	4	3	2	4	4	4	4	4	4	4	3	3	3	3	3	3	2	4	3	3	4	3	3	4	2	3	3	3	3	2	3	2
432	2024/10/11 23:46:03	196秒	微信	N/A	39.144.98.134(山西-长治)	9837	2	2	1	2	1	2	2	2	2	1	3	1	2	2	2	2	2	2	2	2	2	2	2	2	2	3	4	4	4	4	3	4	4	4	4	4	4	4	2	1	2	1	2
27	2024/8/12 21:35:30	198秒	手机提交	直接访问	117.153.198.181(湖北-恩施)	3264	2	2	2	2	1	2	2	2	2	2	4	2	2	2	3	3	3	3	3	3	2	2	2	3	3	3	3	3	3	3	3	3	3	3	3	3	3	3	2	1	1	1	2
120	2024/9/8 22:17:16	198秒	手机提交	直接访问	61.242.129.8(湖北-武汉)	8320	2	2	1	2	1	3	2	2	2	1	1	1	1	1	1	1	3	3	3	2	1	2	3	3	1	1	3	3	3	3	1	5	3	3	3	3	3	3	2	1	2	1	1
218	2024/9/10 16:51:42	199秒	手机提交	直接访问	223.104.119.71(湖北-咸宁)	7911	2	2	2	1	1	3	2	2	2	2	1	3	3	3	3	3	3	3	3	4	3	3	3	3	3	4	3	3	3	3	3	4	3	3	4	3	3	3	2	2	2	2	2
262	2024/9/12 8:51:18	199秒	手机提交	直接访问	117.154.105.162(湖北-武汉)	6153	2	2	2	1	1	2	2	2	2	2	3	3	3	3	3	3	3	3	3	3	3	3	3	4	4	2	3	4	3	4	4	3	3	4	4	3	3	4	2	2	2	2	2
204	2024/9/10 16:50:35	200秒	手机提交	直接访问	223.104.122.167(湖北-武汉)	6812	2	1	2	1	1	3	2	4	2	4	2	1	1	1	1	1	1	1	1	3	3	2	1	2	4	3	4	4	3	4	2	3	3	3	3	3	3	3	2	1	1	1	2
210	2024/9/10 16:51:13	200秒	手机提交	直接访问	111.183.30.16(湖北-武汉)	9459	2	1	2	1	1	2	2	2	2	2	4	3	3	3	3	3	3	3	3	3	3	3	3	3	3	3	3	3	3	3	3	3	3	3	3	3	3	3	1	1	1	1	1
166	2024/9/10 14:56:21	201秒	手机提交	直接访问	223.104.122.113(湖北-武汉)	6680	2	1	1	2	1	2	2	2	2	2	1	3	2	1	3	3	3	3	4	4	4	4	4	4	4	2	3	2	3	3	3	3	3	3	3	3	3	3	2	2	2	2	2
425	2024/10/11 18:39:49	202秒	微信	N/A	39.144.98.127(山西-长治)	5671	2	2	3	2	1	3	2	2	3	2	4	1	1	1	1	1	1	1	1	1	1	1	1	1	1	3	3	3	3	3	3	3	3	3	3	3	3	3	2	2	2	2	2
444	2024/10/18 9:51:15	202秒	微信	N/A	111.181.10.133(湖北-武汉)	2257	1	2	3	1	2	3	2	2	2	2	3	3	3	3	3	3	3	3	3	3	3	3	3	3	3	3	3	3	3	3	3	3	3	3	3	3	3	3	2	1	1	1	3
37	2024/8/16 16:01:17	203秒	手机提交	直接访问	119.98.7.160(湖北-武汉)	9688	2	1	4	1	1	2	2	2	1	2	1	4	3	4	4	2	2	2	2	3	2	4	1	3	3	2	3	3	3	2	2	5	4	4	3	3	3	4	1	1	1	1	1
117	2024/9/8 19:43:13	203秒	手机提交	直接访问	220.113.120.132(湖北-武汉)	9439	2	2	1	1	1	1	2	2	2	2	3	2	2	2	3	3	3	3	3	3	2	3	3	3	3	3	3	3	3	3	3	3	3	3	3	3	3	3	2	2	2	2	2
258	2024/9/12 8:50:16	203秒	手机提交	直接访问	223.104.122.74(湖北-武汉)	1153	2	1	3	1	1	3	2	2	2	2	3	4	3	2	3	4	4	4	4	4	3	4	4	4	4	3	4	4	4	4	5	4	4	2	4	4	4	4	3	3	2	2	2
55	2024/8/18 17:57:21	204秒	手机提交	直接访问	61.242.131.7(湖北-武汉)	6799	2	2	3	1	1	1	2	2	2	2	4	2	2	2	2	2	2	2	2	2	2	2	2	2	2	2	2	2	2	2	2	2	2	2	2	2	2	2	2	2	2	2	2
321	2024/9/12 10:50:43	205秒	手机提交	直接访问	117.154.105.229(湖北-武汉)	7558	2	2	3	1	1	3	2	1	2	2	4	2	2	2	2	3	3	4	4	4	3	3	4	4	4	4	4	4	4	4	3	3	4	4	3	4	3	4	3	3	3	3	2
353	2024/10/11 16:41:36	205秒	微信	N/A	39.144.98.175(山西-长治)	0375	1	2	1	1	1	1	1	1	1	2	1	5	5	5	5	5	5	5	5	5	5	5	5	5	5	5	5	5	5	5	5	5	5	5	5	5	5	5	1	1	1	1	1
45	2024/8/17 19:10:45	206秒	手机提交	直接访问	183.92.251.244(湖北-武汉)	2889	2	1	4	2	2	4	1	1	4	2	1	5	5	5	5	4	5	5	5	5	5	5	5	5	5	5	5	5	5	5	1	5	5	5	5	5	5	5	4	4	4	4	4
236	2024/9/10 16:53:34	206秒	微信	N/A	117.154.104.173(湖北-武汉)	1627	2	1	2	2	1	1	2	1	2	2	4	2	2	2	2	3	3	3	3	4	2	3	2	4	3	3	3	3	3	3	3	3	3	4	3	3	3	3	2	2	1	1	2
219	2024/9/10 16:51:43	207秒	手机提交	直接访问	223.104.119.114(湖北-咸宁)	6698	2	1	2	1	1	1	2	2	2	2	2	1	1	1	3	1	1	1	1	1	1	1	1	1	1	1	1	1	1	1	1	1	1	1	1	1	1	1	1	1	1	1	1
319	2024/9/12 10:50:31	207秒	手机提交	直接访问	223.104.119.93(湖北-咸宁)	2633	2	1	3	1	1	3	2	2	1	4	3	2	2	2	2	2	2	2	2	2	2	2	2	2	2	3	4	4	4	3	3	3	3	3	3	3	3	3	1	1	1	1	1
399	2024/10/11 16:51:18	207秒	微信	N/A	39.144.98.145(山西-长治)	3922	2	2	2	2	1	3	2	2	2	4	3	3	3	3	3	2	4	4	4	4	3	3	1	2	3	3	4	3	4	3	3	3	4	3	3	3	3	3	2	3	2	1	1
220	2024/9/10 16:51:46	208秒	手机提交	直接访问	111.183.43.251(湖北-黄冈)	6105	2	1	2	1	2	1	2	2	2	2	1	1	1	1	1	1	1	1	1	3	1	1	1	1	1	1	4	4	4	4	4	4	4	4	4	4	4	4	1	1	1	1	1
39	2024/8/17 18:39:24	209秒	手机提交	直接访问	223.104.122.30(湖北-武汉)	0959	2	1	3	1	1	2	2	2	3	2	2	2	2	1	1	2	4	4	4	4	3	2	2	4	4	4	3	3	3	4	4	3	4	4	4	3	3	3	2	1	1	1	2
73	2024/9/6 17:47:27	210秒	手机提交	直接访问	223.104.122.166(湖北-武汉)	5653	2	1	2	1	1	1	2	2	2	2	1	3	3	3	4	4	4	3	3	3	3	3	3	3	3	3	4	4	4	4	3	4	3	4	3	4	3	4	1	2	1	1	1
320	2024/9/12 10:50:35	210秒	手机提交	直接访问	223.104.119.82(湖北-咸宁)	3976	2	1	3	1	1	2	2	2	1	4	3	3	2	2	3	2	2	3	3	4	3	3	2	3	3	3	3	3	3	3	3	3	3	3	3	3	3	4	1	1	1	1	1
401	2024/10/11 16:51:25	211秒	微信	N/A	39.144.98.77(山西-长治)	3057	2	2	2	2	1	3	2	2	2	1	3	3	3	3	3	3	3	3	3	3	3	3	3	3	3	3	3	3	3	3	3	3	3	3	3	3	3	3	1	1	1	1	1
327	2024/9/12 10:51:13	212秒	手机提交	直接访问	111.183.85.117(湖北-武汉)	7955	2	2	3	2	1	3	2	2	1	2	1	2	2	2	3	2	4	4	2	4	2	2	2	2	3	4	3	3	2	2	2	1	3	3	2	2	2	2	1	3	3	2	3
263	2024/9/12 8:51:26	213秒	手机提交	直接访问	223.104.122.10(湖北-武汉)	8086	2	1	3	1	1	2	2	2	2	2	3	1	1	1	1	1	4	4	4	4	1	3	1	4	4	1	5	4	5	4	4	4	4	5	5	4	4	4	1	1	1	1	1
336	2024/9/12 10:57:08	213秒	手机提交	直接访问	111.183.104.16(湖北-武汉)	2698	1	1	3	1	1	2	2	2	2	2	3	3	1	1	5	2	4	4	4	4	2	3	1	3	3	4	3	2	2	3	2	4	3	2	3	2	2	2	1	1	1	1	2
178	2024/9/10 15:03:24	214秒	手机提交	直接访问	61.242.129.0(湖北-武汉)	1675	1	1	1	2	2	2	2	2	2	2	3	2	2	2	2	3	3	2	3	2	2	1	1	1	2	3	3	2	3	3	3	4	4	2	4	2	3	3	2	1	1	1	1
312	2024/9/12 10:50:13	214秒	手机提交	直接访问	117.154.105.51(湖北-武汉)	4095	2	2	3	1	1	3	2	4	1	2	3	1	1	1	1	1	1	3	1	3	1	1	1	1	1	4	3	2	2	3	1	3	3	1	3	1	1	1	2	1	1	2	4
205	2024/9/10 16:50:38	216秒	手机提交	直接访问	223.104.124.181(湖北-襄阳)	7706	2	1	2	1	1	3	2	1	2	2	1	3	3	3	3	3	3	3	3	3	3	3	3	3	3	3	3	3	3	3	3	3	3	3	3	3	3	3	1	1	1	2	1
10	2024/8/12 17:42:14	217秒	手机提交	直接访问	183.93.232.240(湖北-天门)	7558	2	2	2	1	1	3	2	2	2	2	2	3	3	3	3	3	3	3	3	4	4	3	4	4	4	4	4	4	4	4	3	4	4	4	4	4	4	4	3	2	2	2	1
66	2024/9/6 17:46:44	218秒	手机提交	直接访问	223.75.68.53(湖北-武汉)	2664	2	2	2	2	1	2	2	1	2	2	2	1	1	1	3	1	1	3	3	5	1	3	1	1	1	3	3	4	3	3	5	5	3	2	4	3	3	3	1	1	1	1	2
188	2024/9/10 15:23:30	218秒	手机提交	直接访问	117.154.105.25(湖北-武汉)	1521	2	2	1	2	2	2	2	2	2	2	1	3	3	3	3	3	4	4	4	3	3	3	3	3	3	4	3	3	3	3	3	4	3	3	3	3	3	3	2	2	2	2	1
17	2024/8/12 20:45:09	219秒	手机提交	直接访问	111.183.100.237(湖北-黄冈)	2045	2	2	2	2	1	2	2	2	1	2	1	2	2	2	2	3	4	4	4	4	4	3	3	3	3	3	3	3	3	3	3	2	3	3	3	3	3	3	2	1	1	1	2
328	2024/9/12 10:51:24	219秒	手机提交	直接访问	223.104.119.81(湖北-咸宁)	7098	2	2	3	1	1	3	2	2	1	2	2	3	2	2	3	3	3	3	3	3	3	3	3	3	3	4	3	3	3	3	2	3	3	3	3	3	3	3	2	2	1	1	2
35	2024/8/13 22:41:27	220秒	手机提交	直接访问	223.104.146.127(江苏-苏州)	6809	2	1	2	1	1	2	2	2	3	1	2	3	2	1	2	2	4	3	2	4	3	2	3	4	4	2	4	4	4	4	4	4	4	4	4	4	4	4	2	2	1	1	1
113	2024/9/8 19:34:15	220秒	手机提交	直接访问	223.104.122.69(湖北-武汉)	1109	2	2	1	2	1	2	2	2	3	2	3	3	2	2	3	2	4	4	4	3	2	3	2	3	3	3	3	3	3	3	3	3	3	3	3	3	3	3	2	2	2	1	2
105	2024/9/7 16:36:28	221秒	微信	N/A	122.189.90.141(湖北-荆州)	2742	1	1	3	2	1	3	2	2	2	4	4	2	2	2	2	2	3	3	3	4	3	3	2	3	3	4	4	4	4	3	4	4	4	3	4	3	3	4	1	1	1	1	1
325	2024/9/12 10:51:10	221秒	手机提交	直接访问	223.104.119.79(湖北-咸宁)	2367	2	1	3	1	1	3	2	2	3	2	2	2	2	3	3	2	4	4	4	3	3	3	2	3	2	4	3	3	3	3	3	3	3	3	3	3	3	3	1	1	1	1	1
24	2024/8/12 21:19:54	222秒	手机提交	直接访问	112.97.185.174(广东-东莞)	8655	2	2	2	2	1	3	2	1	3	2	1	3	3	2	3	3	4	4	4	4	3	3	3	3	3	3	3	3	3	3	3	4	3	3	3	3	3	3	2	2	2	2	2
207	2024/9/10 16:50:45	222秒	手机提交	直接访问	223.104.122.110(湖北-武汉)	6881	2	1	2	1	1	2	2	4	2	3	3	1	1	1	1	1	1	1	1	3	1	1	1	1	1	3	4	5	5	4	5	5	5	5	5	5	5	5	1	1	1	1	1
221	2024/9/10 16:52:03	222秒	手机提交	直接访问	223.104.119.101(湖北-咸宁)	3251	2	2	2	1	1	2	2	3	1	2	1	2	2	2	2	2	2	4	4	4	4	2	4	4	4	4	2	2	2	4	4	4	4	4	5	3	2	4	2	2	2	2	2
154	2024/9/10 14:52:43	223秒	手机提交	直接访问	223.104.119.77(湖北-咸宁)	2641	2	2	1	2	1	3	2	2	2	2	2	3	3	3	5	3	4	4	4	4	3	4	2	3	3	3	3	3	3	3	4	5	3	3	4	3	3	3	1	1	1	1	2
208	2024/9/10 16:50:53	223秒	手机提交	直接访问	223.75.68.53(湖北-武汉)	5323	2	1	2	2	1	3	2	2	2	2	3	3	3	2	4	2	4	4	4	3	3	3	2	3	2	3	3	4	3	3	3	3	3	3	3	3	3	3	2	2	2	2	2
318	2024/9/12 10:50:30	223秒	手机提交	直接访问	223.104.119.112(湖北-咸宁)	9355	2	1	3	2	1	3	2	4	1	2	1	1	1	1	1	1	1	1	1	1	1	1	1	1	1	4	3	3	3	3	3	4	2	2	2	2	1	2	3	2	2	2	3
356	2024/10/11 16:42:24	223秒	微信	N/A	39.144.99.35(山西-临汾)	2534	2	2	1	2	1	2	2	2	1	1	3	1	2	1	2	2	3	3	2	2	2	2	2	2	2	2	3	3	3	4	4	4	3	3	4	3	3	3	1	1	1	1	1
67	2024/9/6 17:46:50	225秒	手机提交	直接访问	117.154.104.136(湖北-武汉)	4154	2	1	2	2	2	3	2	1	3	2	2	4	4	3	4	4	4	4	4	4	4	4	3	5	4	4	3	3	3	3	2	3	3	3	4	3	4	3	3	2	2	2	2
249	2024/9/10 16:57:30	225秒	手机提交	直接访问	111.181.32.142(湖北-武汉)	8686	2	2	2	1	1	2	2	2	2	2	3	2	2	2	3	2	2	2	2	3	2	2	3	4	3	3	3	3	3	3	2	4	4	4	3	3	3	3	1	1	1	1	1
2	2024/8/9 9:45:15	226秒	手机提交	直接访问	111.183.83.144(湖北-武汉)	5908	1	2	2	2	1	1	2	2	2	2	2	3	3	3	4	4	4	4	4	4	4	4	2	3	3	4	3	3	3	3	4	4	4	4	3	3	3	3	2	2	2	1	2
148	2024/9/10 14:50:49	226秒	手机提交	直接访问	61.242.134.113(湖北-武汉)	8962	2	2	1	1	2	2	2	2	2	2	2	3	3	2	3	2	4	4	2	4	2	3	2	2	3	4	2	2	3	3	2	4	4	3	4	4	2	2	2	3	3	2	2
248	2024/9/10 16:57:24	226秒	手机提交	直接访问	223.104.119.186(湖北-咸宁)	3794	2	2	2	1	1	2	2	2	1	2	2	2	2	1	3	2	3	4	3	3	2	2	1	1	1	4	3	3	4	4	4	4	4	4	3	4	3	4	1	1	1	1	1
344	2024/10/11 16:39:48	226秒	微信	N/A	39.144.98.167(山西-长治)	5352	2	2	2	2	2	1	2	2	2	2	1	3	2	1	5	3	4	4	4	3	4	4	1	3	3	4	3	4	3	4	3	4	4	4	4	4	4	4	1	2	2	1	2
361	2024/10/11 16:43:25	226秒	微信	N/A	39.144.98.178(山西-长治)	3462	1	2	1	2	1	2	1	2	2	2	4	2	2	2	4	4	4	3	3	3	3	3	3	3	3	3	3	4	3	3	4	3	3	3	3	3	3	3	3	3	3	2	2
23	2024/8/12 20:54:51	227秒	手机提交	直接访问	171.114.42.209(湖北-宜昌)	3891	2	1	2	1	1	2	2	2	2	2	4	1	1	1	1	1	1	3	2	4	1	2	1	3	3	4	3	4	3	3	1	3	3	3	4	3	2	3	2	2	2	1	2
354	2024/10/11 16:41:59	229秒	微信	N/A	59.48.35.31(山西-长治)	3929	2	2	3	2	1	3	2	2	2	2	3	1	1	1	2	1	1	1	1	1	1	1	1	1	1	3	3	3	3	3	3	3	3	3	3	3	3	3	2	2	2	2	1
402	2024/10/11 16:51:43	229秒	微信	N/A	39.144.98.89(山西-长治)	6116	2	2	2	2	1	3	2	2	3	1	3	3	3	3	3	3	3	3	3	3	3	3	3	3	3	3	3	3	3	3	3	3	3	3	3	3	3	3	2	2	2	2	2
95	2024/9/6 20:40:34	231秒	微信	N/A	223.104.122.113(湖北-武汉)	3863	2	2	2	2	1	3	2	1	4	2	1	4	4	4	5	4	4	4	4	4	4	4	4	4	4	4	4	4	4	4	4	4	4	4	4	4	4	4	3	3	3	3	3
68	2024/9/6 17:46:59	232秒	手机提交	直接访问	111.183.102.131(湖北-武汉)	6173	2	2	2	2	2	2	2	2	2	2	4	3	3	2	2	2	3	3	3	3	3	3	2	3	3	3	4	4	4	4	4	5	4	3	4	4	4	4	2	2	3	3	2
69	2024/9/6 17:47:06	232秒	手机提交	直接访问	111.183.101.249(湖北-武汉)	9239	2	2	2	1	1	2	2	1	2	2	2	2	2	2	4	2	4	2	1	4	4	3	1	2	2	1	1	1	1	1	1	1	1	1	2	1	1	1	1	1	1	1	1
322	2024/9/12 10:50:54	232秒	手机提交	直接访问	111.183.25.118(湖北-襄阳)	6929	2	1	3	2	2	3	2	2	2	2	2	3	3	3	3	4	4	4	4	4	4	4	1	4	4	4	3	2	2	3	3	4	4	4	3	3	3	3	3	2	3	1	3
355	2024/10/11 16:42:15	232秒	微信	N/A	39.144.98.121(山西-长治)	9859	2	2	1	2	2	2	2	2	2	5	3	3	3	3	3	3	3	3	2	2	2	2	2	2	2	3	3	3	3	3	3	3	3	3	3	3	3	3	2	2	2	2	2
96	2024/9/6 21:22:18	233秒	微信	N/A	223.75.99.35(湖北-恩施)	6573	2	1	2	2	1	2	2	2	2	2	2	2	3	3	3	3	3	3	3	4	3	4	4	5	5	3	3	3	3	3	3	3	3	3	3	3	3	3	3	2	2	3	4
224	2024/9/10 16:52:34	233秒	手机提交	直接访问	223.75.68.53(湖北-武汉)	7073	2	2	2	1	1	3	2	4	1	4	3	1	1	1	1	1	1	1	1	1	1	1	1	1	1	4	3	3	4	4	2	4	4	3	5	4	3	3	2	2	3	3	3
1	2024/8/9 9:23:58	234秒	手机提交	直接访问	221.232.36.193(湖北-武汉)	5182	1	1	3	2	1	1	2	2	2	2	2	1	1	1	1	1	2	2	5	4	2	2	2	2	2	3	3	5	4	3	3	3	3	4	4	4	4	4	2	2	2	2	2
446	2024/10/18 9:52:40	234秒	微信	N/A	223.104.122.161(湖北-武汉)	2467	1	2	3	2	2	3	1	1	3	2	3	3	3	4	5	3	3	4	4	5	5	5	1	5	5	4	2	2	2	2	3	2	2	3	3	2	2	2	3	3	3	2	3
143	2024/9/9 20:30:07	235秒	手机提交	直接访问	117.153.7.36(湖北-随州)	6035	2	1	3	1	1	2	2	2	3	2	3	1	1	2	3	2	4	4	4	5	2	5	3	5	5	1	4	4	3	4	4	3	4	3	5	3	3	4	2	2	1	1	2
313	2024/9/12 10:50:15	235秒	手机提交	直接访问	117.154.105.80(湖北-武汉)	6607	2	2	3	2	1	1	2	2	4	4	3	2	2	2	4	2	2	2	2	4	2	2	2	2	2	2	4	4	4	4	4	4	4	4	4	4	2	2	2	2	1	2	1
128	2024/9/8 23:39:43	238秒	手机提交	直接访问	218.26.158.91(山西-太原)	2802	2	1	3	1	2	2	2	2	1	2	4	1	1	1	1	3	1	5	1	1	1	1	1	3	1	1	4	4	4	4	4	5	5	4	4	4	4	4	1	1	1	1	1
427	2024/10/11 21:06:47	238秒	微信	N/A	39.144.98.123(山西-长治)	2182	2	2	2	2	1	4	2	2	2	2	3	3	3	3	3	2	2	3	2	4	2	3	1	3	3	2	3	4	4	4	4	4	4	4	4	4	4	4	2	3	2	1	2
15	2024/8/12 20:43:53	239秒	手机提交	直接访问	43.227.137.207(湖北-武汉)	3022	2	2	1	2	1	2	2	2	2	2	2	3	2	1	4	2	4	2	1	3	1	3	2	3	3	3	3	3	3	3	2	4	3	3	4	3	3	3	1	2	1	1	1
217	2024/9/10 16:51:39	239秒	手机提交	直接访问	111.183.72.173(湖北-武汉)	0000	1	1	1	1	2	1	2	2	2	5	3	1	1	1	1	1	1	1	1	3	3	2	1	2	1	4	5	5	4	4	3	4	5	5	4	5	4	5	1	1	1	1	1
261	2024/9/12 8:51:17	239秒	手机提交	直接访问	111.183.121.242(湖北-武汉)	6537	2	2	3	2	1	3	2	2	3	2	2	4	4	2	5	5	5	5	4	5	5	5	5	5	5	3	3	3	3	3	3	5	3	5	3	3	3	3	1	1	1	1	2
360	2024/10/11 16:43:21	240秒	微信	N/A	39.144.98.117(山西-长治)	1710	2	2	2	2	1	3	2	2	3	3	2	3	3	3	3	3	3	3	3	3	3	3	3	3	3	3	3	3	3	3	3	3	3	3	3	3	3	3	1	1	1	1	1
445	2024/10/18 9:51:55	240秒	微信	N/A	223.104.119.73(湖北-咸宁)	0925	1	2	3	2	2	3	2	1	2	2	2	3	3	2	4	2	4	4	4	4	4	3	4	4	4	4	3	3	3	3	3	4	4	3	4	3	3	3	2	2	2	2	2
411	2024/10/11 16:55:53	241秒	微信	N/A	59.48.35.30(山西-长治)	4946	2	1	1	2	1	2	2	2	2	3	3	1	1	1	3	1	3	3	3	1	3	2	1	1	1	3	3	3	3	3	3	3	3	3	3	3	3	3	1	1	1	1	1
213	2024/9/10 16:51:30	242秒	手机提交	直接访问	61.242.135.227(湖北-武汉)	0338	2	1	2	2	1	4	2	1	1	2	3	1	1	1	3	1	3	3	3	4	1	1	1	4	2	3	2	5	4	3	5	5	3	3	5	3	3	3	4	4	1	3	2
71	2024/9/6 17:47:13	244秒	手机提交	直接访问	117.154.105.104(湖北-武汉)	9185	1	2	2	2	1	3	2	1	3	2	4	2	2	2	4	4	4	4	3	5	4	2	1	5	5	5	3	2	2	4	5	3	2	2	3	2	2	2	4	3	2	1	4
150	2024/9/10 14:51:42	244秒	手机提交	直接访问	111.181.50.219(湖北-鄂州)	7838	2	2	1	2	1	2	2	2	3	2	1	2	2	2	2	2	4	4	4	4	3	4	2	2	2	3	3	3	3	3	3	3	3	2	3	3	3	2	2	2	1	1	2
211	2024/9/10 16:51:15	244秒	手机提交	直接访问	111.183.1.70(湖北-黄冈)	2870	2	2	2	1	1	1	2	2	2	2	4	1	1	1	1	2	3	2	2	3	4	2	1	3	3	3	3	3	3	4	4	4	4	4	4	4	4	4	1	1	1	1	2
346	2024/10/11 16:40:52	244秒	微信	N/A	39.144.98.93(山西-长治)	1691	2	2	3	2	1	3	2	2	2	2	4	1	1	1	2	1	3	3	3	4	2	1	1	4	4	5	2	3	2	1	2	3	3	4	4	3	4	3	1	2	2	2	2
83	2024/9/6 17:49:41	245秒	手机提交	直接访问	223.75.68.53(湖北-武汉)	9255	2	2	2	2	1	3	2	1	2	2	1	1	1	1	3	3	4	1	5	5	1	1	3	3	3	4	3	3	3	3	2	5	3	4	4	3	3	3	2	2	1	1	1
72	2024/9/6 17:47:27	246秒	手机提交	直接访问	223.104.122.109(湖北-武汉)	7262	2	2	2	1	2	3	2	1	2	1	1	3	3	4	5	2	4	2	2	4	4	2	2	3	3	4	4	3	4	4	3	4	4	4	4	4	2	4	2	1	2	2	1
114	2024/9/8 19:34:32	246秒	手机提交	直接访问	117.154.105.78(湖北-武汉)	2451	2	2	1	1	1	2	2	2	2	2	3	1	1	1	3	1	4	4	3	4	2	2	1	1	1	2	3	3	3	3	2	4	4	2	2	3	3	3	1	1	1	1	1
339	2024/9/12 10:59:35	246秒	手机提交	直接访问	223.104.122.163(湖北-武汉)	6063	2	2	3	1	1	2	1	1	2	1	3	3	3	4	4	2	5	5	4	5	2	4	3	5	3	3	3	3	3	4	5	4	4	3	3	5	5	3	2	1	1	2	4
363	2024/10/11 16:43:40	246秒	微信	N/A	39.144.98.129(山西-长治)	6491	2	2	1	2	1	2	2	2	3	2	2	2	2	2	3	2	2	3	3	4	3	3	2	2	2	3	3	3	3	3	3	3	3	3	3	3	3	3	2	2	2	1	2
47	2024/8/17 19:23:46	247秒	手机提交	直接访问	117.136.73.131(云南-玉溪)	7110	2	1	3	1	1	1	2	2	2	3	3	4	4	2	2	2	3	4	3	4	3	3	2	3	2	1	5	5	5	4	5	5	5	4	4	5	5	5	2	1	1	1	1
270	2024/9/12 8:51:50	247秒	手机提交	直接访问	223.104.122.7(湖北-武汉)	2341	2	1	3	2	1	2	2	1	2	2	2	2	2	2	4	3	3	4	4	4	2	4	2	4	4	3	4	4	4	4	4	4	4	2	3	4	2	4	2	1	1	1	2
269	2024/9/12 8:51:48	248秒	手机提交	直接访问	223.104.122.123(湖北-武汉)	5758	2	1	3	1	1	2	2	1	3	2	3	4	2	3	4	4	4	4	4	4	3	4	4	3	3	4	4	3	4	3	3	4	3	4	4	4	4	4	2	2	2	2	2
332	2024/9/12 10:53:27	248秒	手机提交	直接访问	111.181.121.177(湖北-鄂州)	2520	2	1	3	1	1	1	2	4	1	4	3	2	2	2	2	2	3	3	3	2	2	2	1	2	2	2	4	4	4	4	4	5	4	4	5	5	5	4	2	1	1	1	2
212	2024/9/10 16:51:18	250秒	手机提交	直接访问	111.183.64.11(湖北-武汉)	9938	2	1	2	1	1	1	2	1	3	2	2	3	3	3	3	3	4	3	4	4	3	4	3	4	4	4	4	4	4	4	3	3	3	4	3	3	3	4	2	2	1	1	2
430	2024/10/11 22:24:32	252秒	微信	N/A	39.144.98.173(山西-长治)	2412	2	2	3	2	1	3	2	1	3	2	2	4	3	3	5	4	4	4	4	4	2	4	2	4	4	4	4	4	4	4	4	4	4	4	4	4	4	4	3	3	2	2	3
4	2024/8/9 17:08:04	253秒	手机提交	直接访问	47.239.227.58(国外-美国)	4665	2	2	2	2	1	1	2	4	2	4	2	2	2	2	2	2	3	3	3	3	3	3	2	3	4	4	4	4	4	4	4	4	4	4	4	4	4	4	2	1	2	1	1
447	2024/10/18 9:53:00	253秒	微信	N/A	111.183.31.138(湖北-武汉)	1173	1	1	3	1	2	3	2	1	2	1	3	1	1	1	3	4	2	2	2	3	1	4	1	4	5	4	3	3	3	2	3	4	4	3	4	3	2	4	1	1	2	1	3
9	2024/8/12 17:31:58	254秒	手机提交	直接访问	223.104.122.240(湖北-武汉)	6300	2	2	1	2	1	1	2	2	2	2	3	4	2	2	5	2	4	5	4	4	4	2	2	2	2	2	3	4	4	3	4	4	4	4	4	4	2	3	2	2	1	1	2
260	2024/9/12 8:51:09	254秒	手机提交	直接访问	223.104.119.93(湖北-咸宁)	0617	2	2	3	1	1	2	2	1	2	2	1	3	1	2	4	2	4	4	4	4	4	4	4	2	3	4	4	4	4	4	3	5	4	4	4	4	4	4	2	2	2	1	1
250	2024/9/10 16:58:12	255秒	手机提交	直接访问	61.242.128.93(湖北-武汉)	6358	2	2	2	2	1	3	2	2	2	2	1	3	2	3	4	2	4	3	2	2	3	3	2	3	3	3	3	3	3	2	2	3	3	3	3	3	3	3	1	1	1	1	1
157	2024/9/10 14:53:18	257秒	手机提交	直接访问	111.181.122.253(湖北-鄂州)	9530	1	1	1	1	1	1	2	4	1	1	1	1	1	1	1	1	4	3	3	5	3	1	1	1	1	2	3	3	3	3	3	5	5	3	3	3	3	3	2	2	2	2	2
214	2024/9/10 16:51:30	257秒	手机提交	直接访问	111.181.143.206(湖北-恩施)	4736	2	2	2	1	1	3	2	2	2	4	2	2	2	2	4	2	4	2	2	4	2	2	2	4	2	4	3	3	3	3	3	4	4	4	3	3	3	2	1	1	1	1	2
266	2024/9/12 8:51:42	258秒	手机提交	直接访问	223.104.122.109(湖北-武汉)	9295	2	1	3	1	1	2	2	2	2	2	3	3	3	5	5	4	4	4	4	4	3	4	5	4	4	4	3	3	3	4	3	4	3	3	3	3	3	3	2	2	1	1	3
215	2024/9/10 16:51:31	259秒	手机提交	直接访问	223.104.122.168(湖北-武汉)	1856	2	2	2	1	1	2	2	4	1	3	4	2	2	2	1	2	3	3	3	3	3	3	3	2	2	3	3	3	3	3	3	3	3	2	2	3	3	3	2	2	1	2	2
144	2024/9/9 20:50:09	260秒	手机提交	直接访问	218.26.73.86(山西-晋中)	7773	2	1	3	1	1	3	2	1	2	2	3	3	3	3	3	3	3	4	3	4	4	4	2	3	3	4	3	3	3	3	3	3	3	2	2	3	3	3	3	2	2	2	3
274	2024/9/12 8:52:19	260秒	手机提交	直接访问	223.104.119.82(湖北-咸宁)	1164	2	2	3	1	1	2	2	1	3	2	1	3	3	3	3	3	4	4	4	4	3	3	2	4	4	4	2	2	2	3	2	4	3	2	2	3	2	3	3	2	2	1	3
16	2024/8/12 20:44:15	261秒	手机提交	直接访问	117.154.97.98(湖北-武汉)	5768	2	2	1	2	1	2	2	2	1	4	4	1	1	1	3	1	3	3	2	2	2	2	2	2	2	4	3	3	3	3	3	3	3	3	3	3	3	3	2	2	1	2	2
74	2024/9/6 17:47:28	261秒	手机提交	直接访问	61.242.135.77(湖北-武汉)	3700	2	1	2	1	1	2	1	2	3	2	2	3	3	1	5	3	3	3	3	4	2	4	2	4	3	4	4	3	3	4	3	3	4	4	3	4	3	3	3	3	3	2	2
326	2024/9/12 10:51:13	261秒	手机提交	直接访问	61.242.129.1(湖北-武汉)	6072	2	1	3	2	1	1	2	1	4	2	2	4	4	2	5	4	4	4	3	4	3	3	2	4	3	3	3	3	3	3	4	4	3	3	3	3	3	3	2	3	2	2	2
382	2024/10/11 16:47:24	263秒	微信	N/A	39.144.98.132(山西-长治)	9831	2	2	1	2	1	2	2	2	2	2	1	1	1	1	3	1	3	3	3	4	3	3	2	3	3	3	2	2	2	2	2	2	2	3	2	3	3	3	2	3	2	1	1
28	2024/8/12 21:36:42	265秒	手机提交	直接访问	117.61.109.135(广东-东莞)	3668	1	1	1	1	1	2	2	4	1	3	4	2	2	1	2	3	3	4	3	4	1	3	1	4	3	3	3	4	3	3	4	4	3	2	4	3	3	3	2	2	3	1	3
340	2024/9/12 11:01:02	266秒	手机提交	直接访问	111.183.67.238(湖北-武汉)	2582	2	1	3	1	1	2	2	2	1	2	3	1	1	1	1	3	4	4	4	5	1	2	1	5	5	2	4	4	4	4	5	5	5	4	3	5	5	5	2	2	1	2	3
49	2024/8/17 19:35:51	267秒	手机提交	直接访问	117.152.72.7(湖北-武汉)	1373	2	2	2	1	1	2	2	2	2	2	4	2	2	1	3	4	2	2	1	3	1	4	1	2	1	3	3	3	3	3	4	4	3	4	4	3	3	3	2	1	1	1	1
359	2024/10/11 16:42:53	267秒	微信	N/A	39.144.98.75(山西-长治)	8318	2	2	2	1	1	1	2	2	2	2	3	2	2	2	2	3	2	4	2	4	2	4	2	4	4	2	4	4	4	4	4	4	4	4	4	4	4	4	2	2	1	1	1
422	2024/10/11 17:21:26	267秒	微信	N/A	39.144.98.178(山西-长治)	5862	2	2	3	2	1	3	2	2	3	1	3	1	1	1	1	2	2	2	2	2	1	2	1	1	2	2	3	3	3	3	3	3	3	3	3	3	3	3	1	1	1	1	1
182	2024/9/10 15:16:54	269秒	手机提交	直接访问	223.104.119.120(湖北-咸宁)	2252	2	2	1	1	1	2	2	4	2	2	3	1	1	1	3	3	4	4	4	4	3	3	2	5	4	3	3	3	3	3	4	4	4	3	4	3	3	4	2	2	4	2	3
268	2024/9/12 8:51:47	269秒	手机提交	直接访问	223.104.122.62(湖北-武汉)	8823	2	1	3	1	1	1	2	2	2	2	4	3	2	2	4	4	4	4	4	4	4	3	2	2	2	4	4	5	5	4	4	4	4	3	2	2	2	2	2	2	2	2	1
222	2024/9/10 16:52:13	271秒	手机提交	直接访问	61.242.130.42(湖北-武汉)	0877	2	2	2	1	1	2	2	2	2	1	4	3	3	2	1	3	4	3	2	2	2	1	1	3	3	3	3	2	3	3	3	4	4	3	3	3	3	4	2	1	1	1	2
265	2024/9/12 8:51:41	272秒	手机提交	直接访问	111.181.106.184(湖北-鄂州)	0614	2	1	3	1	1	2	2	2	2	2	1	4	4	3	4	3	3	3	3	4	4	4	4	4	3	4	4	4	4	5	4	5	4	3	4	4	3	3	2	3	2	3	2
393	2024/10/11 16:49:44	272秒	微信	N/A	39.144.98.28(山西-长治)	8266	2	2	2	2	1	2	2	2	2	2	3	4	3	3	3	2	4	3	4	3	2	2	2	2	2	3	3	3	3	3	3	3	3	3	3	3	3	3	2	2	2	2	2
53	2024/8/17 22:05:21	273秒	手机提交	直接访问	171.41.21.234(湖北-黄冈)	5918	2	2	4	2	1	2	2	2	2	2	1	2	2	1	4	3	4	4	4	4	3	4	4	4	4	4	3	3	3	3	3	4	4	4	3	4	3	3	2	3	2	3	3
58	2024/8/21 18:28:07	274秒	微信	N/A	223.104.123.183(湖北-宜昌)	1698	1	2	2	2	2	1	2	2	1	1	1	1	1	1	1	2	1	1	1	3	2	2	2	2	2	2	3	2	3	3	1	5	5	5	5	3	3	3	1	1	2	1	2
22	2024/8/12 20:49:07	276秒	手机提交	直接访问	61.242.133.9(湖北-宜昌)	0256	2	2	2	2	1	3	2	4	1	1	3	1	1	1	1	1	4	4	4	4	3	2	1	3	3	3	3	3	3	2	3	4	3	3	4	3	3	3	1	2	1	1	2
149	2024/9/10 14:51:41	276秒	手机提交	直接访问	111.183.106.68(湖北-武汉)	8600	1	2	1	2	1	3	2	2	2	2	3	2	1	1	1	3	5	1	1	4	3	1	3	1	1	4	1	1	1	2	3	5	2	1	1	3	3	3	1	1	1	1	1
186	2024/9/10 15:20:06	276秒	手机提交	直接访问	61.242.135.215(湖北-武汉)	4206	1	1	1	1	1	2	2	2	2	2	3	1	1	1	3	3	4	4	3	3	3	1	1	1	1	2	2	2	2	2	2	3	3	2	2	2	2	3	2	2	1	1	2
76	2024/9/6 17:47:55	280秒	手机提交	直接访问	183.95.251.43(湖北-武汉)	9298	2	2	2	2	2	3	2	2	1	2	4	2	1	2	2	1	3	1	1	2	2	3	1	3	3	3	3	4	3	4	4	5	3	4	4	4	4	4	2	2	1	1	2
302	2024/9/12 9:02:08	281秒	手机提交	直接访问	223.104.122.107(湖北-武汉)	9007	2	1	3	1	1	3	2	4	1	2	3	1	1	1	5	3	4	4	4	3	1	2	3	4	4	5	4	4	4	4	1	4	4	1	5	4	2	1	1	1	1	1	1
231	2024/9/10 16:53:06	282秒	手机提交	直接访问	117.154.104.53(湖北-武汉)	4727	2	1	2	1	1	3	2	4	2	2	1	1	1	1	1	2	3	2	1	4	2	2	2	2	3	3	4	3	3	3	4	4	4	4	4	3	3	3	1	2	1	2	2
229	2024/9/10 16:52:58	283秒	手机提交	直接访问	117.154.105.94(湖北-武汉)	7052	2	2	2	2	1	2	2	2	2	2	2	1	1	1	2	2	3	3	3	3	2	2	2	3	2	2	2	2	2	3	2	3	3	3	3	3	3	3	1	1	1	1	1
264	2024/9/12 8:51:41	284秒	手机提交	直接访问	117.154.104.194(湖北-武汉)	0159	2	2	3	1	1	3	2	2	2	2	3	3	2	2	3	2	4	4	4	4	2	4	2	3	2	4	2	2	2	3	2	4	2	2	4	2	2	2	1	2	2	2	2
418	2024/10/11 17:06:31	284秒	微信	N/A	39.144.98.69(山西-长治)	5043	2	2	4	2	1	3	2	3	2	2	3	4	4	3	4	3	5	5	5	5	4	4	3	5	5	4	3	3	3	3	4	4	4	4	4	3	3	3	3	2	2	2	2
153	2024/9/10 14:52:18	285秒	手机提交	直接访问	111.183.107.203(湖北-武汉)	9730	2	1	1	2	1	3	2	2	2	2	3	2	2	1	4	2	4	4	4	4	4	4	2	3	2	3	3	3	3	2	3	3	2	2	2	2	2	2	2	2	2	1	2
348	2024/10/11 16:41:14	285秒	微信	N/A	39.144.98.79(山西-长治)	0199	2	2	3	2	1	3	2	2	2	2	2	2	2	2	4	4	4	4	4	4	3	2	4	2	2	2	4	4	3	4	5	5	4	2	3	4	4	4	1	2	2	1	2
278	2024/9/12 8:52:50	286秒	手机提交	直接访问	223.75.68.53(湖北-武汉)	5885	2	1	3	1	1	2	2	4	2	2	3	2	1	1	3	2	3	3	3	3	2	2	2	2	2	3	3	2	3	3	3	4	3	4	3	3	3	3	1	1	1	1	1
367	2024/10/11 16:43:55	286秒	微信	N/A	39.144.98.133(山西-长治)	2611	2	2	2	2	1	3	2	2	2	3	3	2	2	2	3	3	3	4	3	3	3	3	2	3	3	3	3	3	3	3	3	4	3	3	3	3	3	4	2	1	1	1	1
104	2024/9/7 16:29:45	288秒	微信	N/A	223.104.122.108(湖北-武汉)	4567	2	1	3	2	1	2	2	1	2	2	2	1	1	1	2	3	4	5	5	4	3	3	3	3	3	3	3	3	3	3	3	3	3	2	2	2	2	2	2	2	1	2	2
233	2024/9/10 16:53:21	289秒	手机提交	直接访问	117.154.104.82(湖北-武汉)	2922	2	2	2	1	1	2	3	2	3	2	1	3	3	2	3	2	3	4	4	4	2	3	1	2	2	2	4	4	4	4	5	3	4	4	4	4	4	4	1	1	1	1	1
267	2024/9/12 8:51:44	291秒	手机提交	直接访问	223.104.122.61(湖北-武汉)	2900	2	1	3	1	1	3	2	2	3	1	4	3	3	2	3	3	4	4	3	4	3	4	4	4	4	2	3	4	3	3	4	4	3	3	4	3	2	3	2	3	2	2	3
272	2024/9/12 8:52:05	291秒	手机提交	直接访问	183.95.251.241(湖北-武汉)	9203	2	2	3	1	1	3	2	2	1	2	3	3	2	2	4	2	4	3	2	2	2	2	1	2	2	2	4	4	3	4	4	4	4	4	4	4	4	4	1	1	1	1	1
78	2024/9/6 17:48:24	294秒	手机提交	直接访问	223.75.68.29(湖北-武汉)	7755	2	2	2	1	2	4	2	1	2	4	1	2	3	2	4	4	4	4	4	4	2	4	4	4	4	4	4	4	4	4	2	4	4	4	4	4	4	4	3	3	2	2	3
3	2024/8/9 15:51:08	295秒	手机提交	直接访问	112.10.232.49(浙江-杭州)	4243	2	1	2	2	1	1	2	1	3	2	1	3	3	4	5	4	4	4	4	4	3	4	2	4	4	4	3	3	3	3	4	4	4	3	4	3	3	4	2	2	1	2	2
130	2024/9/9 1:29:39	295秒	手机提交	直接访问	111.183.30.56(湖北-武汉)	5418	2	2	3	2	2	2	2	2	2	1	3	2	2	2	4	2	4	4	3	4	2	4	2	4	2	3	4	4	4	3	3	5	4	4	4	4	4	4	1	3	1	1	1
151	2024/9/10 14:52:14	296秒	手机提交	直接访问	223.104.119.75(湖北-咸宁)	1052	2	1	1	1	1	2	2	2	2	2	2	2	1	4	3	1	4	3	3	4	3	2	1	4	4	2	5	5	4	4	5	5	5	3	5	5	3	4	1	1	1	1	1
89	2024/9/6 17:51:56	297秒	手机提交	直接访问	61.242.129.41(湖北-武汉)	9397	2	2	2	2	1	3	2	2	3	2	1	2	2	2	2	2	3	3	3	4	2	1	2	4	4	3	3	3	3	3	3	3	3	3	3	3	3	3	1	1	1	2	2
162	2024/9/10 14:55:26	298秒	手机提交	直接访问	223.104.119.99(湖北-咸宁)	2191	2	2	1	2	2	3	2	2	3	2	3	2	2	2	4	3	4	4	4	4	4	4	2	3	3	3	3	3	3	3	2	4	3	2	2	2	2	2	2	2	1	1	3
271	2024/9/12 8:51:51	298秒	手机提交	直接访问	183.95.251.173(湖北-武汉)	0409	2	2	3	2	1	3	2	4	2	2	3	3	3	3	3	3	3	3	3	4	3	2	2	4	2	2	3	4	3	3	4	4	3	2	4	3	3	3	2	2	2	2	1
277	2024/9/12 8:52:48	298秒	手机提交	直接访问	111.181.6.128(湖北-鄂州)	4721	2	1	3	2	1	3	2	1	2	2	3	3	4	2	4	4	4	4	4	4	3	4	5	4	3	1	3	2	3	4	4	4	4	2	4	4	4	3	3	3	2	2	2
365	2024/10/11 16:43:49	299秒	微信	N/A	39.144.98.138(山西-长治)	9808	2	2	1	2	1	3	2	2	2	2	3	3	3	2	3	2	3	2	2	3	2	2	2	2	2	3	3	3	3	2	3	3	3	3	3	2	2	2	1	2	1	1	2
115	2024/9/8 19:37:05	300秒	手机提交	直接访问	61.242.129.242(湖北-武汉)	1985	2	2	1	1	1	2	2	4	2	2	3	2	2	2	3	2	4	4	3	3	3	2	3	3	2	3	3	3	3	3	3	5	4	4	4	3	3	3	1	2	1	1	1
152	2024/9/10 14:52:17	301秒	手机提交	直接访问	223.160.116.91(湖北-武汉)	1081	1	2	1	1	1	3	2	4	1	2	4	1	1	1	2	1	3	1	1	2	1	1	1	1	1	2	3	3	3	3	4	3	3	4	3	3	2	3	1	2	1	1	2
112	2024/9/8 19:33:55	302秒	手机提交	直接访问	223.104.122.6(湖北-武汉)	4603	2	2	1	2	1	2	2	2	2	2	3	1	1	3	3	2	4	4	4	4	2	2	2	2	2	3	4	4	4	4	4	4	4	3	4	4	4	3	1	1	1	1	1
98	2024/9/7 16:05:05	303秒	手机提交	直接访问	223.104.122.3(湖北-武汉)	1295	2	2	3	1	1	2	1	2	1	2	3	2	2	2	1	2	3	2	1	4	1	3	2	3	3	3	3	2	3	3	4	4	3	4	4	3	3	3	2	2	1	2	2
273	2024/9/12 8:52:10	303秒	手机提交	直接访问	223.104.122.16(湖北-武汉)	4603	2	1	3	2	1	3	2	2	2	2	4	2	2	2	4	1	4	4	2	4	1	2	1	2	2	4	3	2	4	3	4	4	5	2	4	3	4	4	3	2	1	2	1
57	2024/8/18 21:10:04	304秒	手机提交	直接访问	27.19.225.94(湖北-武汉)	6413	2	1	4	1	1	2	3	1	2	2	3	2	2	1	4	2	5	5	4	5	2	3	2	3	5	4	4	4	4	4	3	4	5	2	5	5	3	3	3	2	1	1	2
301	2024/9/12 9:00:40	304秒	手机提交	直接访问	223.104.119.123(湖北-咸宁)	8597	2	2	3	2	1	3	2	2	2	2	3	3	3	3	5	3	4	4	3	4	2	4	3	4	4	3	3	2	3	3	4	4	3	3	3	2	2	3	2	3	4	1	3
80	2024/9/6 17:48:46	305秒	手机提交	直接访问	111.181.121.150(湖北-鄂州)	4792	2	2	2	2	2	2	2	2	2	2	2	2	2	2	2	3	4	4	1	2	3	2	2	2	2	2	3	3	3	3	4	4	4	4	4	4	3	3	2	3	2	2	2
160	2024/9/10 14:54:12	305秒	手机提交	直接访问	111.181.7.202(湖北-武汉)	9539	2	2	1	2	1	3	2	2	2	2	1	2	2	3	4	3	3	3	3	4	3	2	4	3	3	3	3	3	3	3	3	4	3	3	3	3	3	3	2	2	2	2	2
281	2024/9/12 8:52:58	305秒	手机提交	直接访问	223.104.119.120(湖北-咸宁)	5719	1	2	3	2	1	1	2	2	2	2	2	2	2	1	5	3	4	2	2	3	2	2	2	2	2	2	4	4	4	4	4	4	4	3	5	4	3	3	1	2	1	1	1
282	2024/9/12 8:52:59	305秒	手机提交	直接访问	223.104.119.113(湖北-咸宁)	0077	2	1	3	1	1	2	2	2	2	2	4	3	3	2	4	2	2	2	2	4	2	4	3	4	4	1	5	5	5	4	4	5	5	4	5	5	4	4	1	2	2	2	3
330	2024/9/12 10:53:02	305秒	手机提交	直接访问	223.104.122.15(湖北-武汉)	2679	2	2	3	1	1	3	2	2	2	2	1	2	2	2	3	2	4	4	4	3	3	2	3	2	2	3	3	4	4	3	3	4	4	4	4	4	4	4	2	2	2	1	2
77	2024/9/6 17:48:19	307秒	手机提交	直接访问	111.183.68.187(湖北-黄冈)	3225	2	2	2	2	2	2	2	4	1	2	1	1	2	1	1	2	3	4	1	3	2	1	2	2	2	3	4	4	4	3	3	5	5	4	3	3	4	4	1	2	1	1	1
276	2024/9/12 8:52:38	308秒	手机提交	直接访问	223.104.122.36(湖北-武汉)	3318	2	2	3	1	1	2	2	2	2	2	4	2	2	2	3	2	4	4	2	2	4	2	2	2	2	3	4	3	3	3	4	4	4	4	4	3	4	3	2	2	2	3	1
280	2024/9/12 8:52:55	308秒	手机提交	直接访问	61.242.134.205(湖北-武汉)	0398	2	2	3	1	1	3	2	1	2	2	3	3	3	3	5	3	3	4	2	5	3	4	2	4	4	4	4	3	3	3	3	4	3	3	4	4	4	3	1	1	1	1	2
84	2024/9/6 17:49:42	309秒	手机提交	直接访问	223.104.122.105(湖北-武汉)	6992	2	2	2	2	2	3	1	1	3	2	1	3	3	2	4	4	4	4	4	4	3	4	2	4	4	3	3	4	3	3	4	3	3	3	4	4	3	3	3	3	3	3	3
426	2024/10/11 20:29:26	309秒	微信	N/A	59.48.35.7(山西-长治)	5426	2	2	1	2	1	2	2	3	1	3	1	3	1	1	1	1	1	3	1	3	1	1	1	1	1	2	3	3	3	4	4	4	3	4	3	3	4	3	2	2	2	1	1
232	2024/9/10 16:53:17	311秒	手机提交	直接访问	111.183.20.113(湖北-黄冈)	1940	2	1	2	1	1	2	2	4	1	4	2	3	2	1	1	2	2	1	1	3	4	2	1	3	2	2	3	4	3	4	5	5	4	3	4	4	3	4	1	1	1	1	1
163	2024/9/10 14:55:28	312秒	手机提交	直接访问	223.104.122.15(湖北-武汉)	6122	1	2	1	2	1	2	2	4	1	1	1	1	1	1	1	1	3	2	3	1	3	2	3	3	1	4	4	5	3	3	4	4	4	3	4	4	3	4	2	2	1	1	1
225	2024/9/10 16:52:44	313秒	手机提交	直接访问	223.75.68.53(湖北-武汉)	8386	2	2	2	2	1	3	2	2	2	2	3	2	2	2	1	2	3	3	3	4	2	2	2	2	2	3	3	4	3	3	4	5	5	3	4	4	3	4	1	2	1	2	2
52	2024/8/17 21:46:47	316秒	手机提交	直接访问	117.153.24.2(湖北-襄阳)	9680	2	1	2	1	1	1	2	2	2	2	1	3	2	1	3	2	4	3	3	4	3	3	2	4	4	2	4	4	4	4	4	4	4	3	4	4	2	4	2	2	1	1	2
279	2024/9/12 8:52:52	319秒	手机提交	直接访问	111.181.3.189(湖北-鄂州)	5534	2	1	3	1	1	2	2	1	3	2	2	2	2	1	4	3	4	4	3	5	2	3	4	5	3	4	3	5	3	5	3	5	5	4	5	4	3	4	2	2	2	1	2
362	2024/10/11 16:43:29	319秒	微信	N/A	39.144.98.107(山西-长治)	4589	2	2	1	1	2	3	2	2	2	4	4	2	2	2	4	3	3	3	3	4	3	3	3	4	2	4	2	3	3	2	4	4	3	4	4	3	3	3	1	2	1	1	2
226	2024/9/10 16:52:50	321秒	手机提交	直接访问	223.104.119.207(湖北-咸宁)	9603	2	1	2	2	2	2	2	4	2	2	4	1	1	3	5	1	5	5	3	3	1	1	1	3	4	2	4	4	4	4	3	3	4	4	4	3	3	3	1	4	3	2	2
283	2024/9/12 8:53:13	323秒	手机提交	直接访问	117.154.105.250(湖北-武汉)	6560	2	2	3	2	1	2	2	2	2	4	3	1	1	1	1	1	3	4	2	3	2	2	1	1	1	3	4	4	4	4	5	5	4	4	4	4	4	4	1	1	1	1	1
448	2024/10/18 9:53:23	323秒	微信	N/A	223.104.122.172(湖北-武汉)	2606	2	2	3	1	2	2	2	2	2	2	2	2	2	2	2	2	3	2	4	2	4	2	2	3	2	3	3	3	3	3	3	3	3	3	3	3	3	3	2	2	2	2	2
155	2024/9/10 14:52:57	324秒	手机提交	直接访问	223.104.122.95(湖北-武汉)	3064	2	2	1	2	1	3	2	2	2	2	3	3	3	4	5	3	4	4	3	5	2	4	2	4	4	4	3	3	3	3	3	3	3	3	3	3	3	3	2	2	1	1	2
364	2024/10/11 16:43:46	325秒	微信	N/A	218.26.159.252(山西-太原)	7329	2	2	1	2	1	2	2	2	2	4	1	2	2	1	3	2	2	2	2	2	1	2	2	2	1	2	3	3	3	3	3	4	4	4	3	3	3	4	2	1	1	1	2
368	2024/10/11 16:44:19	325秒	微信	N/A	39.144.98.129(山西-长治)	4952	2	2	1	2	1	3	2	2	2	2	4	4	4	2	4	4	4	4	3	4	4	2	2	2	2	2	4	4	4	3	4	4	3	4	4	4	3	3	2	2	1	1	2
185	2024/9/10 15:20:02	326秒	手机提交	直接访问	223.104.119.70(湖北-咸宁)	3985	2	2	1	1	1	2	2	2	2	2	1	1	1	1	3	1	3	4	3	4	3	4	4	3	3	3	3	3	3	3	4	4	3	3	4	3	3	3	2	1	2	2	2
228	2024/9/10 16:52:55	327秒	手机提交	直接访问	117.154.105.104(湖北-武汉)	4829	2	2	2	1	1	2	2	2	3	2	3	3	3	2	3	2	4	3	2	4	3	3	2	3	3	2	3	3	3	4	3	5	4	3	4	3	3	4	2	2	1	1	2
251	2024/9/10 17:59:28	327秒	手机提交	直接访问	223.104.119.115(湖北-咸宁)	2247	2	2	1	1	1	2	2	2	3	2	1	3	2	2	4	3	4	4	4	5	2	5	5	5	5	3	2	3	3	3	3	5	3	3	4	3	3	3	1	2	2	2	3
230	2024/9/10 16:53:03	328秒	手机提交	直接访问	117.154.105.128(湖北-武汉)	1368	1	2	2	1	1	3	1	4	1	2	1	1	1	1	1	1	3	3	1	1	1	1	1	1	1	3	3	3	3	3	4	4	3	3	3	3	3	3	1	1	1	1	1
111	2024/9/8 19:33:31	329秒	手机提交	直接访问	223.104.122.20(湖北-武汉)	7453	1	2	1	1	1	2	2	2	1	4	3	1	1	1	2	1	3	1	1	2	1	2	1	2	2	1	4	4	4	4	4	4	4	3	4	4	4	4	2	2	1	1	1
79	2024/9/6 17:48:38	331秒	手机提交	直接访问	223.104.122.120(湖北-武汉)	4991	2	2	2	1	2	3	2	2	2	2	1	1	1	1	4	3	3	3	2	4	2	3	2	4	4	4	3	2	4	3	5	4	4	2	2	4	3	3	3	3	1	1	3
275	2024/9/12 8:52:35	332秒	手机提交	直接访问	111.181.67.71(湖北-武汉)	7126	2	1	3	1	1	2	2	2	2	2	3	3	2	2	4	2	4	4	4	4	2	4	4	4	4	4	4	4	4	4	3	4	4	4	4	4	4	4	1	2	2	2	2
18	2024/8/12 20:45:23	333秒	手机提交	直接访问	221.234.144.242(湖北-武汉)	0865	2	1	3	1	1	2	2	2	2	2	4	1	1	1	3	1	3	3	3	4	2	1	1	3	3	3	3	2	2	2	3	1	2	4	2	2	1	2	1	1	2	1	2
129	2024/9/9 1:16:30	333秒	微信	N/A	223.104.119.65(湖北-咸宁)	5354	2	2	3	1	1	3	2	2	3	2	2	2	2	3	3	2	4	4	3	4	3	2	1	2	1	3	3	3	3	3	4	4	3	4	4	2	2	2	2	2	1	4	1
167	2024/9/10 14:56:28	333秒	手机提交	直接访问	117.154.104.60(湖北-武汉)	1185	1	2	1	2	1	3	1	3	4	2	3	5	4	3	2	4	5	5	4	4	3	2	3	3	3	3	3	3	2	4	2	3	3	3	4	4	5	4	4	4	4	4	3
239	2024/9/10 16:54:04	334秒	手机提交	直接访问	223.104.122.173(湖北-武汉)	5933	2	2	2	1	1	3	2	2	2	2	2	3	2	2	4	2	3	3	3	4	3	3	2	2	3	3	4	3	3	2	3	4	4	3	3	3	3	3	1	1	1	2	2
183	2024/9/10 15:17:01	335秒	手机提交	直接访问	111.183.2.229(湖北-黄冈)	9240	1	2	1	2	1	3	2	2	2	2	4	2	2	2	2	2	2	3	2	3	3	2	2	2	2	3	3	3	3	3	3	4	3	3	3	3	3	3	1	1	1	1	1
366	2024/10/11 16:43:55	335秒	微信	N/A	39.144.99.156(山西-临汾)	2027	2	2	1	2	1	3	2	4	1	1	4	1	1	1	1	1	1	1	1	1	1	1	1	1	1	2	1	1	1	1	1	3	1	1	1	1	1	1	1	1	1	1	1
383	2024/10/11 16:47:53	335秒	微信	N/A	39.144.98.104(山西-长治)	9358	2	2	3	2	1	1	2	2	2	2	3	3	2	1	3	3	4	2	2	4	3	3	2	3	2	4	3	3	2	3	4	3	3	4	4	2	3	2	3	3	3	2	3
385	2024/10/11 16:48:10	335秒	微信	N/A	117.136.90.8(山西-太原)	4430	2	2	1	1	1	2	2	2	2	2	3	3	3	3	3	3	3	3	3	3	3	3	3	3	3	4	4	4	4	4	4	4	4	4	4	4	4	4	2	2	2	2	2
284	2024/9/12 8:53:34	336秒	手机提交	直接访问	117.154.105.216(湖北-武汉)	3157	2	1	3	1	1	1	2	2	2	2	2	3	2	2	3	2	4	4	1	4	2	3	4	4	4	3	4	4	4	4	4	4	4	2	4	4	3	2	3	2	1	1	2
297	2024/9/12 8:57:00	336秒	手机提交	直接访问	117.154.105.214(湖北-武汉)	2982	2	2	3	2	1	2	2	2	2	4	3	1	1	1	1	1	4	4	4	3	3	1	1	3	1	4	4	4	4	4	2	2	4	4	4	4	4	4	3	1	1	3	1
159	2024/9/10 14:53:39	337秒	手机提交	直接访问	223.160.118.60(湖北-武汉)	8907	2	2	1	1	1	2	2	2	2	3	3	1	1	1	3	1	3	5	3	5	1	2	1	3	4	2	3	2	2	3	4	5	5	5	5	4	3	3	1	2	1	3	1
87	2024/9/6 17:50:24	339秒	手机提交	直接访问	223.75.68.29(湖北-武汉)	8249	2	2	2	2	2	2	2	2	3	2	3	3	3	4	5	4	4	3	3	5	5	5	5	5	4	4	4	3	3	3	2	4	4	4	3	3	3	3	3	2	1	1	2
424	2024/10/11 17:36:34	3436秒	微信	N/A	39.144.98.111(山西-长治)	0936	2	2	3	2	1	2	2	2	2	1	2	2	2	1	4	3	4	4	3	4	3	3	1	3	1	3	3	4	4	3	4	4	4	3	3	2	3	4	1	1	1	1	1
81	2024/9/6 17:49:29	343秒	手机提交	直接访问	223.104.122.90(湖北-武汉)	1696	1	1	2	2	2	3	2	2	2	2	2	2	3	2	3	2	2	2	2	4	3	2	2	3	2	1	5	5	3	5	2	4	4	4	4	4	4	4	2	3	2	3	2
410	2024/10/11 16:55:37	344秒	微信	N/A	39.144.98.127(山西-长治)	2810	2	2	3	2	1	1	2	2	2	2	2	2	2	1	2	4	4	4	3	3	2	2	1	3	2	3	4	4	4	3	2	5	4	4	4	3	2	4	1	2	1	1	1
165	2024/9/10 14:55:43	345秒	手机提交	直接访问	117.154.105.184(湖北-武汉)	2808	2	1	1	2	1	3	1	2	2	1	2	3	3	2	4	3	4	5	5	3	3	2	2	3	3	4	2	3	3	2	2	2	3	3	4	3	3	3	2	2	2	2	3
192	2024/9/10 15:28:49	345秒	手机提交	直接访问	117.154.104.176(湖北-武汉)	8417	2	2	1	2	1	2	2	4	2	2	2	1	1	1	3	1	3	3	3	3	3	3	2	4	3	4	3	3	3	3	3	2	3	3	3	3	3	3	2	2	1	3	2
329	2024/9/12 10:52:49	345秒	手机提交	直接访问	223.104.119.115(湖北-咸宁)	3777	2	1	3	2	1	2	2	4	1	2	2	1	1	1	2	1	4	4	4	4	2	2	1	3	2	4	4	4	4	3	5	5	4	2	4	3	3	4	2	2	1	1	1
285	2024/9/12 8:53:36	348秒	手机提交	直接访问	223.75.68.53(湖北-武汉)	3619	2	1	3	1	1	1	2	2	2	2	1	3	3	2	3	4	5	4	5	5	3	4	4	4	4	4	4	4	4	4	3	4	4	4	3	4	4	4	3	2	3	2	3
423	2024/10/11 17:34:42	3491秒	微信	N/A	218.26.159.100(山西-太原)	6542	2	2	3	1	1	3	2	2	1	2	2	2	2	1	3	3	4	4	3	3	3	3	3	4	3	2	3	3	3	3	3	3	3	3	3	3	3	3	2	1	2	1	1
190	2024/9/10 15:28:01	350秒	手机提交	直接访问	117.154.105.130(湖北-武汉)	5342	1	2	1	2	1	2	2	2	2	3	1	2	2	2	2	2	3	4	2	3	3	2	3	3	3	3	3	3	3	3	3	4	4	3	4	3	3	3	2	2	2	1	2
227	2024/9/10 16:52:52	350秒	手机提交	直接访问	61.242.129.50(湖北-武汉)	5937	2	2	2	2	1	3	2	2	1	2	4	1	1	1	4	1	4	3	3	3	3	2	1	2	2	4	3	3	3	2	2	4	2	3	4	3	2	3	2	2	1	1	2
235	2024/9/10 16:53:25	350秒	手机提交	直接访问	223.104.122.118(湖北-武汉)	7264	2	2	2	1	1	2	2	4	2	2	3	1	1	1	2	2	2	3	2	3	3	2	1	1	1	1	3	3	3	3	3	3	3	3	3	3	3	3	2	1	1	1	1
238	2024/9/10 16:53:59	350秒	手机提交	直接访问	117.154.105.82(湖北-武汉)	6364	2	2	2	2	1	3	2	2	2	1	4	3	3	2	4	3	4	3	4	4	3	3	2	3	3	4	3	3	3	3	4	4	4	4	4	3	3	3	2	2	2	2	2
434	2024/10/14 19:50:52	351秒	微信	N/A	223.160.129.218(北京-北京)	8379	2	2	4	2	1	4	2	2	2	2	2	1	1	1	1	1	3	1	1	4	4	3	1	1	1	2	3	4	4	3	4	4	4	3	4	4	3	3	1	1	1	1	1
156	2024/9/10 14:53:01	352秒	手机提交	直接访问	223.104.122.44(湖北-武汉)	6806	2	2	1	2	1	2	2	4	1	2	3	2	2	2	2	2	4	4	4	3	2	2	2	2	2	3	3	3	3	3	4	4	4	2	4	3	2	3	2	2	2	2	2
414	2024/10/11 16:57:45	353秒	微信	N/A	39.144.98.184(山西-长治)	2128	2	2	2	2	1	3	1	2	2	1	3	2	2	2	2	2	2	2	2	2	2	2	2	3	2	4	3	4	3	3	4	4	4	3	4	2	3	3	2	2	2	2	1
241	2024/9/10 16:54:17	356秒	手机提交	直接访问	183.95.251.185(湖北-武汉)	4927	2	2	2	2	1	2	2	2	2	4	2	2	2	2	3	2	3	3	2	3	3	3	2	2	2	2	4	4	4	4	4	4	4	3	4	4	3	4	1	1	1	1	1
237	2024/9/10 16:53:38	357秒	手机提交	直接访问	61.242.131.30(湖北-武汉)	8710	2	2	2	2	1	2	2	2	2	2	3	3	2	2	3	3	4	4	4	3	3	3	2	3	3	3	3	4	3	3	4	4	4	3	4	3	3	3	1	2	2	2	2
369	2024/10/11 16:44:30	358秒	微信	N/A	39.144.98.173(山西-长治)	2520	2	2	2	2	1	1	2	2	2	2	1	2	2	1	4	1	3	3	3	4	2	3	2	3	2	3	3	3	3	3	4	5	4	4	4	3	3	3	1	2	1	1	1
187	2024/9/10 15:21:00	359秒	手机提交	直接访问	223.104.122.123(湖北-武汉)	0652	2	1	1	1	1	3	2	1	2	2	1	2	2	2	3	2	3	4	1	4	4	4	1	1	1	3	4	3	3	3	3	3	3	4	4	3	3	3	1	2	1	1	1
335	2024/9/12 10:56:29	362秒	手机提交	直接访问	223.104.119.123(湖北-咸宁)	5055	2	2	3	1	1	3	2	1	3	2	1	3	3	3	4	4	4	4	4	4	3	3	2	4	4	4	4	3	3	3	2	3	3	3	4	3	3	3	3	2	2	1	2
370	2024/10/11 16:44:54	364秒	微信	N/A	39.144.98.146(山西-长治)	4163	2	2	2	2	1	2	2	3	1	1	3	1	1	1	1	2	3	3	3	4	3	2	3	3	3	3	4	4	4	4	3	4	4	4	4	4	4	4	1	2	1	1	2
242	2024/9/10 16:54:19	367秒	手机提交	直接访问	223.104.119.114(湖北-咸宁)	7298	2	2	2	1	1	3	2	2	1	3	1	2	2	2	3	2	2	2	2	4	3	2	1	2	2	4	3	3	3	4	2	3	4	1	4	2	2	2	2	2	1	2	2
333	2024/9/12 10:54:10	367秒	手机提交	直接访问	223.104.119.84(湖北-咸宁)	4986	2	1	3	1	1	3	2	2	3	2	2	4	3	4	2	2	4	4	4	5	3	4	4	4	4	4	3	3	3	3	2	4	3	2	4	3	2	2	3	1	2	1	2
175	2024/9/10 15:00:27	369秒	手机提交	直接访问	223.104.119.125(湖北-咸宁)	8063	2	2	1	2	1	2	2	4	1	1	3	1	1	1	1	1	2	1	1	2	1	1	1	1	1	3	2	3	2	2	1	2	3	2	2	1	2	2	1	1	2	1	2
82	2024/9/6 17:49:35	373秒	手机提交	直接访问	223.104.122.68(湖北-武汉)	7090	2	2	2	1	2	2	2	2	2	2	1	3	2	4	4	3	4	3	3	4	3	4	3	4	4	3	3	2	3	2	3	4	3	3	4	2	3	3	2	2	1	1	2
174	2024/9/10 14:59:58	373秒	手机提交	直接访问	183.95.249.16(湖北-武汉)	8225	2	2	1	2	1	2	2	2	2	4	3	1	1	1	1	1	3	3	3	4	2	3	3	3	4	3	3	3	3	3	3	4	4	3	4	3	3	3	2	1	3	2	2
191	2024/9/10 15:28:45	373秒	手机提交	直接访问	61.242.135.222(湖北-武汉)	9736	2	2	1	2	1	2	2	1	1	1	1	3	2	3	3	4	4	3	3	4	3	2	4	3	3	4	3	3	3	3	3	4	3	3	3	3	3	3	1	2	1	2	2
88	2024/9/6 17:50:45	374秒	手机提交	直接访问	117.154.105.84(湖北-武汉)	1755	2	2	2	2	1	2	2	1	4	2	4	4	4	4	4	3	3	4	3	4	4	3	3	4	5	4	3	3	2	2	4	4	3	4	3	3	3	3	2	2	2	2	2
158	2024/9/10 14:53:38	378秒	手机提交	直接访问	111.183.142.74(湖北-武汉)	0029	2	2	1	2	2	3	2	2	2	2	2	3	3	4	5	4	2	2	2	4	3	4	4	3	3	4	2	2	2	3	2	4	2	2	3	2	2	2	2	3	2	3	3
234	2024/9/10 16:53:22	379秒	手机提交	直接访问	223.104.119.108(湖北-咸宁)	6709	2	1	2	1	1	1	1	2	1	2	4	1	1	1	5	1	4	5	4	4	4	4	1	1	1	1	1	1	1	4	4	4	4	4	4	4	4	4	3	3	3	3	1
331	2024/9/12 10:53:16	380秒	手机提交	直接访问	61.242.130.232(湖北-武汉)	4990	2	2	3	2	1	3	2	4	1	2	4	1	1	1	4	1	2	2	1	2	2	2	1	2	4	4	2	1	1	1	2	3	2	2	2	2	1	1	2	2	2	1	2
91	2024/9/6 17:52:10	384秒	手机提交	直接访问	117.154.105.255(湖北-武汉)	6781	2	2	2	1	1	2	2	4	1	2	4	3	3	4	2	1	4	4	4	5	3	2	1	4	4	4	3	3	3	3	3	5	3	3	3	3	2	3	2	2	1	1	4
287	2024/9/12 8:54:04	388秒	手机提交	直接访问	111.181.105.119(湖北-鄂州)	0003	2	1	3	1	1	2	2	2	2	2	3	2	2	2	2	3	3	3	3	3	2	3	2	3	3	3	3	3	3	3	3	4	4	4	3	3	3	3	1	1	1	2	2
169	2024/9/10 14:57:36	389秒	手机提交	直接访问	223.104.119.126(湖北-咸宁)	0940	2	2	1	2	1	2	2	2	2	2	3	2	2	2	4	4	4	4	2	4	2	2	4	2	2	2	3	3	3	2	3	3	3	2	3	3	3	3	1	3	1	1	1
240	2024/9/10 16:54:07	390秒	手机提交	直接访问	223.75.68.53(湖北-武汉)	0627	2	1	2	2	1	3	2	2	2	2	3	3	3	3	3	3	4	4	4	4	3	4	3	3	3	4	3	3	3	3	3	4	3	3	4	3	3	3	2	1	1	2	2
295	2024/9/12 8:56:27	390秒	手机提交	直接访问	61.242.130.59(湖北-武汉)	5592	1	2	3	2	1	2	2	4	1	2	1	1	2	1	3	2	4	2	2	3	3	3	1	4	4	1	3	5	3	3	3	4	4	3	5	3	3	3	4	3	2	2	3
255	2024/9/11 12:55:48	393秒	手机提交	直接访问	183.95.249.146(湖北-武汉)	3989	2	2	1	1	1	2	2	4	2	2	2	2	2	2	3	2	4	4	4	4	3	3	2	2	4	2	3	4	3	3	4	4	4	3	3	3	3	3	2	2	1	1	2
341	2024/9/24 16:09:24	396秒	手机提交	直接访问	61.242.135.175(湖北-武汉)	6860	2	1	2	2	1	2	2	2	1	2	1	2	2	2	2	3	2	3	3	4	3	3	3	4	4	3	3	3	3	3	3	3	4	4	4	4	4	3	1	2	1	1	2
293	2024/9/12 8:55:08	398秒	手机提交	直接访问	223.104.122.22(湖北-武汉)	7766	2	2	3	1	1	1	2	2	2	2	3	3	3	1	4	2	5	4	2	5	2	4	4	4	4	2	3	3	4	4	4	4	4	4	4	3	3	3	2	1	1	1	3
180	2024/9/10 15:14:03	402秒	手机提交	直接访问	223.104.119.108(湖北-咸宁)	0353	2	2	1	2	1	2	2	2	3	2	2	2	2	2	4	3	4	4	3	3	3	3	4	3	3	3	3	3	3	3	3	4	4	3	3	3	3	3	2	3	2	1	1
181	2024/9/10 15:15:33	402秒	手机提交	直接访问	223.104.122.8(湖北-武汉)	2870	2	1	1	1	1	1	2	2	1	2	3	1	1	1	1	1	2	1	1	2	1	1	1	3	1	5	5	5	5	5	5	5	5	5	5	5	5	5	1	1	1	1	1
371	2024/10/11 16:45:03	402秒	微信	N/A	39.144.98.168(山西-长治)	0051	2	2	1	2	2	3	3	4	2	4	3	1	1	1	1	1	1	1	1	4	2	1	1	1	1	1	4	4	4	4	4	4	4	4	4	4	4	4	1	1	1	1	2
379	2024/10/11 16:46:58	403秒	微信	N/A	39.144.98.87(山西-长治)	8940	2	2	2	2	1	2	2	2	3	1	3	3	3	3	3	3	4	4	4	4	2	3	2	3	3	4	3	3	4	4	4	4	3	3	4	4	3	3	2	2	2	1	1
286	2024/9/12 8:53:49	405秒	手机提交	直接访问	223.104.122.169(湖北-武汉)	3604	1	1	3	2	1	3	2	1	3	2	2	1	2	2	5	4	4	4	4	4	2	4	3	3	3	3	4	3	3	4	4	3	4	2	4	3	2	3	3	1	2	1	3
85	2024/9/6 17:49:55	407秒	手机提交	直接访问	111.183.8.195(湖北-武汉)	7631	2	2	2	1	2	3	2	2	2	2	1	2	1	1	4	1	1	4	1	2	2	2	1	2	3	4	3	3	2	2	2	5	2	3	2	2	2	2	1	1	1	1	1
245	2024/9/10 16:55:08	407秒	手机提交	直接访问	223.104.119.87(湖北-咸宁)	8937	2	1	2	1	1	1	2	2	2	2	1	2	2	3	4	3	4	4	4	4	3	3	2	2	2	4	4	4	4	4	4	4	4	4	4	4	4	4	1	2	2	2	1
41	2024/8/17 18:48:07	411秒	手机提交	直接访问	223.160.119.120(湖北-武汉)	2073	1	2	3	2	1	1	2	2	2	2	4	1	1	1	3	3	4	3	4	4	2	2	1	2	3	4	3	4	2	3	4	2	4	2	2	4	3	4	1	1	1	1	1
421	2024/10/11 17:15:58	411秒	微信	N/A	110.176.86.229(山西-太原)	3520	2	2	1	2	1	2	2	2	2	2	2	4	3	3	3	5	5	5	5	4	2	4	2	4	4	5	3	4	3	4	2	3	3	3	3	3	3	3	3	3	3	3	3
292	2024/9/12 8:54:56	414秒	手机提交	直接访问	223.104.119.64(湖北-咸宁)	1722	2	1	3	1	1	3	2	2	3	2	4	2	2	2	2	2	2	2	2	2	2	2	2	2	2	2	4	4	3	3	2	4	4	4	4	3	4	3	3	3	3	3	3
288	2024/9/12 8:54:35	415秒	手机提交	直接访问	223.104.122.162(湖北-武汉)	2868	2	1	3	1	1	2	2	2	1	2	2	1	1	1	1	1	2	3	1	3	2	2	1	3	3	4	3	4	3	4	3	3	3	2	4	3	3	3	2	1	1	1	2
86	2024/9/6 17:50:13	418秒	手机提交	直接访问	223.104.122.85(湖北-武汉)	2763	2	2	2	2	2	3	2	1	3	2	2	2	2	2	2	3	3	4	4	4	4	4	3	3	3	3	3	3	3	3	4	4	4	2	4	3	3	3	2	2	3	2	3
373	2024/10/11 16:45:29	418秒	微信	N/A	39.144.98.78(山西-长治)	7475	2	2	1	2	1	2	2	2	2	2	1	3	2	2	3	2	4	4	3	3	3	3	1	3	4	2	3	4	3	3	4	4	4	4	4	3	3	4	2	2	2	3	2
31	2024/8/13 11:16:12	425秒	微信	N/A	223.104.123.21(湖北-宜昌)	2367	2	1	3	1	1	3	2	2	3	2	2	3	2	2	3	2	4	3	3	3	4	4	3	2	2	3	3	4	2	3	2	4	2	2	3	2	2	2	1	1	1	1	2
6	2024/8/12 17:01:42	428秒	手机提交	直接访问	117.151.73.231(湖北-武汉)	2633	2	1	3	1	1	2	2	4	1	1	3	1	1	1	1	1	2	3	3	4	1	4	1	4	2	3	3	3	3	3	3	3	3	3	3	3	3	3	1	1	1	1	1
375	2024/10/11 16:46:19	429秒	微信	N/A	39.144.98.94(山西-长治)	3128	2	2	1	2	1	2	2	2	2	1	3	2	2	2	2	2	3	3	3	3	2	2	2	2	2	2	3	3	3	3	3	3	3	3	3	4	3	3	1	1	1	1	1
449	2024/10/18 9:55:03	431秒	微信	N/A	223.75.68.55(湖北-武汉)	8775	1	1	3	2	2	2	1	2	2	3	2	2	2	2	4	3	4	5	5	4	3	4	4	4	4	2	4	3	3	3	4	4	4	4	4	3	3	3	2	2	2	1	1
34	2024/8/13 22:28:22	432秒	手机提交	直接访问	183.208.134.25(江苏-南通)	4095	2	2	2	1	1	4	2	4	1	2	3	1	1	1	1	1	3	3	1	4	2	1	1	1	3	5	2	3	1	3	2	5	4	2	5	2	1	3	1	1	2	2	4
90	2024/9/6 17:51:56	434秒	手机提交	直接访问	223.104.122.16(湖北-武汉)	5408	2	1	2	2	1	3	2	1	3	2	1	5	5	5	5	4	4	4	5	4	5	5	5	5	4	4	3	3	3	4	2	4	3	3	4	3	3	4	3	4	1	3	3
291	2024/9/12 8:54:46	435秒	手机提交	直接访问	223.75.68.55(湖北-武汉)	2137	2	2	3	2	1	2	2	2	2	2	2	2	1	1	3	2	4	1	1	4	3	3	3	2	2	2	5	4	4	4	4	5	5	5	5	5	4	4	2	2	2	2	2
374	2024/10/11 16:46:10	435秒	手机提交	直接访问	39.144.98.165(山西-长治)	9843	2	2	1	2	1	1	2	2	3	2	1	2	2	1	4	5	5	5	4	5	5	5	2	5	5	4	1	1	1	2	1	4	4	4	3	2	2	2	2	1	2	1	1
398	2024/10/11 16:50:49	435秒	微信	N/A	59.48.35.14(山西-长治)	9832	2	1	1	2	1	2	2	2	1	2	2	3	2	1	4	1	4	4	4	3	3	2	1	2	1	4	3	3	2	3	3	4	3	3	3	3	3	3	1	3	1	1	2
40	2024/8/17 18:43:48	436秒	手机提交	直接访问	223.104.123.209(湖北-宜昌)	9679	2	2	3	2	1	2	2	2	2	2	3	3	3	2	3	2	4	3	2	3	2	2	2	4	3	4	4	4	4	2	2	4	4	2	3	2	2	3	2	2	1	2	3
21	2024/8/12 20:47:53	437秒	手机提交	直接访问	43.227.139.168(湖北-武汉)	1007	2	2	1	2	1	2	2	2	2	2	4	1	1	1	1	1	3	4	2	4	3	2	2	2	2	3	3	3	3	2	3	4	3	4	3	2	2	3	2	2	2	1	2
428	2024/10/11 21:41:33	441秒	微信	N/A	39.144.98.94(山西-长治)	3158	1	2	1	2	1	3	2	2	3	3	3	2	2	2	1	1	4	3	3	4	2	3	2	3	3	5	4	4	3	3	4	3	3	3	3	3	3	3	2	3	2	1	2
171	2024/9/10 14:58:29	450秒	手机提交	直接访问	223.104.119.70(湖北-咸宁)	7893	2	2	1	2	1	1	2	2	3	2	1	2	2	2	3	3	3	3	3	3	2	2	2	2	3	2	3	3	3	3	3	3	3	4	3	4	3	4	1	2	1	1	2
252	2024/9/10 18:12:18	453秒	手机提交	直接访问	61.242.134.26(湖北-武汉)	2529	2	2	1	2	1	2	2	2	2	1	2	2	2	3	2	3	3	3	3	4	3	2	2	2	2	3	3	4	3	3	3	2	3	3	4	3	3	3	2	2	2	1	2
59	2024/8/21 18:45:18	455秒	手机提交	直接访问	223.104.150.111(江苏-南京)	5809	1	1	4	1	2	3	2	2	3	3	3	2	2	2	4	4	5	5	4	5	3	4	5	4	4	3	4	4	4	4	3	3	3	4	2	3	2	4	2	2	2	1	2
378	2024/10/11 16:46:39	456秒	微信	N/A	218.26.158.33(山西-太原)	6302	2	2	3	2	1	3	2	1	4	2	3	2	2	2	5	5	5	3	2	5	5	5	2	5	2	2	2	5	2	3	3	3	3	3	3	3	3	3	2	1	1	1	2
409	2024/10/11 16:55:26	456秒	微信	N/A	39.144.98.176(山西-长治)	0481	1	2	1	1	1	2	2	1	2	1	2	3	3	3	3	2	3	3	3	3	4	3	1	1	1	2	3	3	3	3	3	4	4	3	4	3	3	3	2	2	1	1	2
289	2024/9/12 8:54:40	457秒	手机提交	直接访问	61.242.131.17(湖北-武汉)	8656	2	1	3	2	1	3	2	2	1	2	3	2	2	2	3	2	3	3	2	3	2	2	2	2	4	3	3	3	3	2	2	4	3	4	4	3	3	3	2	2	2	2	1
392	2024/10/11 16:49:22	458秒	微信	N/A	39.144.98.155(山西-长治)	9865	2	2	1	2	2	2	2	2	1	2	3	1	1	1	1	1	3	3	1	1	1	1	1	1	2	2	3	4	3	3	4	3	3	3	2	2	3	3	1	1	1	1	1
161	2024/9/10 14:55:23	459秒	手机提交	直接访问	111.181.21.89(湖北-武汉)	2720	2	2	1	2	1	2	2	3	2	2	3	2	1	1	4	2	3	2	2	4	2	2	2	3	3	3	3	3	3	4	2	4	3	3	4	3	3	3	2	1	4	1	1
290	2024/9/12 8:54:41	460秒	手机提交	直接访问	223.75.68.53(湖北-武汉)	5161	2	1	3	1	1	3	2	2	1	2	3	2	2	2	3	2	2	4	2	4	2	2	1	3	2	3	3	3	3	3	3	3	3	3	4	3	2	3	2	1	1	1	1
433	2024/10/14 16:10:52	468秒	微信	N/A	39.144.98.142(山西-长治)	6202	1	2	4	2	1	3	2	2	1	1	3	3	3	3	2	3	4	4	3	4	3	3	3	3	3	3	4	4	4	4	4	3	3	3	4	3	3	4	2	2	2	1	2
294	2024/9/12 8:55:44	469秒	手机提交	直接访问	223.104.122.1(湖北-武汉)	8311	2	2	3	1	1	2	2	2	2	2	4	1	1	1	2	2	4	4	3	4	2	2	1	1	2	3	3	3	3	3	3	5	4	3	3	3	3	3	1	1	1	1	1
170	2024/9/10 14:58:15	471秒	手机提交	直接访问	117.154.104.65(湖北-武汉)	8779	2	2	1	2	1	3	2	4	1	1	3	2	1	1	2	1	1	3	2	4	3	2	1	2	2	2	3	3	3	3	2	3	3	3	3	2	2	2	2	3	1	1	2
116	2024/9/8 19:41:56	477秒	手机提交	直接访问	61.242.130.144(湖北-武汉)	8580	2	1	1	2	1	3	2	4	2	2	3	3	2	2	3	2	3	2	3	3	3	2	2	4	2	3	4	4	3	3	3	4	4	3	5	5	3	5	2	3	2	2	2
164	2024/9/10 14:55:41	478秒	手机提交	直接访问	223.104.119.83(湖北-咸宁)	8155	2	2	1	2	1	2	2	2	2	2	1	2	2	2	4	3	4	4	3	4	3	3	3	3	3	3	4	4	3	4	4	4	4	3	4	3	3	3	1	2	2	1	2
334	2024/9/12 10:55:05	485秒	手机提交	直接访问	111.181.50.164(湖北-鄂州)	5767	2	2	3	1	1	1	1	1	2	2	2	3	4	1	3	1	5	5	5	5	1	4	5	4	4	2	5	3	3	4	2	5	5	5	5	5	3	2	1	3	1	2	4
403	2024/10/11 16:51:59	487秒	微信	N/A	39.144.98.190(山西-长治)	1305	2	1	2	2	1	4	2	2	1	1	1	3	2	1	3	2	3	3	3	4	2	2	1	1	3	2	4	4	4	3	3	4	4	4	4	4	4	4	1	2	1	1	1
388	2024/10/11 16:48:36	490秒	微信	N/A	39.144.98.100(山西-长治)	9852	2	1	1	2	2	2	2	4	1	1	3	2	1	1	1	1	1	1	1	3	2	1	1	1	1	3	3	4	3	4	4	4	4	3	4	3	3	3	2	1	1	1	1
377	2024/10/11 16:46:31	492秒	微信	N/A	59.48.35.17(山西-长治)	7613	2	2	1	2	2	3	2	2	2	2	3	1	1	1	4	2	4	4	4	5	4	3	1	3	3	3	3	3	3	3	2	3	3	2	3	3	3	3	2	3	2	1	2
102	2024/9/7 16:20:44	497秒	手机提交	直接访问	117.154.105.51(湖北-武汉)	3986	2	2	1	2	1	3	2	2	1	2	2	2	2	1	3	3	3	3	2	3	2	2	2	2	2	2	3	3	3	3	2	3	3	3	3	3	3	3	1	2	1	1	2
389	2024/10/11 16:48:38	498秒	微信	N/A	39.144.98.74(山西-长治)	7599	2	2	2	1	1	3	2	2	2	2	3	1	1	1	2	2	3	4	3	4	3	3	3	3	3	3	2	3	2	3	2	3	2	3	2	3	2	3	1	1	1	1	1
119	2024/9/8 21:00:29	5014秒	手机提交	直接访问	223.104.122.50(湖北-武汉)	2059	2	2	1	1	1	1	2	2	2	1	1	2	2	2	2	1	1	1	1	2	3	3	3	3	3	3	3	3	3	4	4	4	4	4	4	4	4	4	1	1	1	1	1
450	2024/10/18 9:56:21	503秒	微信	N/A	117.154.104.37(湖北-武汉)	3712	2	2	3	2	2	2	2	1	3	2	3	2	2	2	4	2	4	4	5	5	4	4	2	2	2	4	3	3	3	3	2	4	3	3	3	3	3	3	1	2	1	1	1
177	2024/9/10 15:02:45	507秒	手机提交	直接访问	117.154.104.80(湖北-武汉)	4084	2	1	1	2	1	2	2	1	3	2	3	3	2	2	4	4	3	3	3	4	2	3	2	4	3	3	2	2	2	2	3	3	2	4	2	2	2	2	1	2	1	1	1
247	2024/9/10 16:56:56	509秒	手机提交	直接访问	111.183.68.7(湖北-黄冈)	5796	2	2	2	2	1	3	2	2	1	2	4	1	1	1	1	4	4	2	4	1	1	2	1	5	5	4	2	4	2	2	4	4	4	2	4	1	1	1	3	1	1	1	4
386	2024/10/11 16:48:12	510秒	微信	N/A	39.144.98.179(山西-长治)	3089	2	2	2	2	1	3	2	4	1	4	3	3	2	2	3	3	3	4	1	2	2	3	2	3	3	3	3	3	3	3	3	3	3	3	3	3	3	3	2	1	3	1	2
179	2024/9/10 15:06:52	513秒	手机提交	直接访问	111.181.47.215(湖北-鄂州)	6218	2	2	1	2	1	3	2	4	1	2	2	2	2	2	4	2	4	3	3	5	3	2	1	3	4	4	3	3	3	3	2	3	3	4	4	3	3	3	1	2	1	1	2
168	2024/9/10 14:57:06	528秒	手机提交	直接访问	183.95.251.82(湖北-武汉)	1244	2	2	1	2	1	1	2	2	2	2	4	3	2	2	4	4	4	4	4	4	4	3	2	3	3	3	3	3	3	3	3	4	4	4	4	3	3	4	1	2	1	2	2
29	2024/8/12 22:26:07	534秒	手机提交	直接访问	202.59.214.228(上海-上海)	4431	2	1	3	1	1	1	2	1	2	2	1	3	2	2	2	2	3	2	2	2	2	2	2	2	2	2	2	2	2	2	2	2	2	2	2	2	2	2	1	1	1	1	1
451	2024/10/18 9:56:48	534秒	微信	N/A	223.104.119.106(湖北-咸宁)	0515	2	2	3	1	2	1	2	1	3	2	3	2	2	2	3	2	4	4	5	5	4	4	2	2	2	4	4	3	3	3	1	4	4	4	3	3	3	3	1	2	1	2	2
387	2024/10/11 16:48:15	536秒	微信	N/A	39.144.98.105(山西-长治)	2585	2	1	2	2	1	3	2	4	2	2	3	3	2	2	3	3	3	4	3	2	2	3	2	3	3	3	3	3	3	3	3	3	3	3	3	3	3	3	3	1	3	1	2
194	2024/9/10 15:41:21	540秒	手机提交	直接访问	223.104.119.106(湖北-咸宁)	9367	2	1	1	1	1	2	2	1	4	2	3	2	2	2	4	4	4	4	4	4	1	4	3	3	3	3	3	3	3	3	3	5	5	4	3	3	3	3	1	4	2	1	1
408	2024/10/11 16:54:03	541秒	微信	N/A	39.144.98.146(山西-长治)	2141	2	2	2	2	1	2	2	4	2	4	4	3	2	2	2	1	2	3	1	4	2	2	2	3	2	2	4	4	3	4	4	4	4	4	4	3	3	3	1	1	2	1	1
394	2024/10/11 16:50:05	547秒	微信	N/A	39.144.96.236(山西-大同)	9847	2	2	1	2	2	2	2	2	2	2	3	2	2	1	2	2	2	2	1	2	1	2	2	1	1	3	3	4	4	3	3	4	4	3	4	3	3	4	1	1	1	1	1
296	2024/9/12 8:56:53	555秒	手机提交	直接访问	223.104.122.107(湖北-武汉)	9007	2	1	3	1	1	3	2	2	1	2	3	1	1	1	5	1	4	5	5	3	2	2	1	3	5	3	5	5	5	4	2	3	5	2	5	3	2	4	2	1	1	1	2
176	2024/9/10 15:02:05	557秒	手机提交	直接访问	223.104.119.124(湖北-咸宁)	9678	2	2	1	2	1	3	2	4	2	2	3	3	2	2	3	4	4	4	2	3	2	3	2	3	3	4	3	3	2	2	2	2	2	3	3	2	2	2	2	2	3	1	2
253	2024/9/10 18:48:27	562秒	手机提交	直接访问	117.154.104.118(湖北-武汉)	6785	2	2	1	1	1	3	2	1	2	2	3	3	3	3	4	3	4	4	4	5	3	4	2	3	2	5	3	3	3	2	1	4	1	3	3	2	2	2	2	2	2	2	2
381	2024/10/11 16:47:23	562秒	微信	N/A	218.26.159.101(山西-太原)	1397	2	2	4	2	1	2	2	1	4	2	3	3	2	2	1	2	2	2	2	3	1	1	1	2	2	3	4	3	3	2	2	4	4	4	5	3	3	2	2	3	2	3	2
92	2024/9/6 17:53:12	574秒	手机提交	直接访问	223.75.68.53(湖北-武汉)	9619	2	2	2	2	1	1	2	2	1	1	3	3	3	2	2	2	4	4	4	4	4	2	2	3	3	3	3	4	4	4	2	4	4	3	2	2	2	2	2	3	2	1	2
395	2024/10/11 16:50:07	625秒	微信	N/A	59.48.35.12(山西-长治)	8549	2	2	3	2	1	2	2	1	2	2	1	1	1	1	1	1	1	1	1	1	1	1	1	1	1	2	3	3	3	2	2	3	3	3	4	4	3	3	2	3	2	2	1
11	2024/8/12 18:03:30	644秒	手机提交	直接访问	117.155.194.162(湖北-随州)	6697	2	1	2	1	1	3	2	1	2	2	3	2	2	1	3	3	5	5	4	4	3	2	1	4	4	3	4	3	3	3	4	5	5	3	4	3	3	3	3	1	1	1	2
400	2024/10/11 16:51:20	663秒	微信	N/A	39.144.98.191(山西-长治)	1858	2	2	2	2	1	2	2	2	3	2	4	2	2	1	3	2	4	3	2	4	2	2	1	1	1	1	4	4	4	3	2	4	5	5	4	4	4	4	1	1	1	1	2
298	2024/9/12 8:58:46	668秒	手机提交	直接访问	223.104.122.11(湖北-武汉)	8823	2	1	3	2	1	3	1	4	1	2	2	2	2	2	2	2	2	2	2	2	2	2	2	2	2	4	3	3	3	3	4	3	4	3	3	3	3	3	1	1	1	2	2
299	2024/9/12 8:58:56	668秒	手机提交	直接访问	223.75.68.55(湖北-武汉)	8379	2	1	3	1	1	1	1	1	2	2	4	3	3	1	4	2	3	4	2	4	3	4	3	4	4	3	3	4	3	4	3	3	4	3	4	3	3	3	2	1	1	1	2
337	2024/9/12 10:58:03	668秒	手机提交	直接访问	223.104.119.121(湖北-咸宁)	2471	2	1	3	1	1	3	2	2	1	2	3	2	3	4	2	3	3	4	2	3	4	2	3	3	2	3	4	3	4	2	1	4	4	2	4	3	2	4	2	2	2	2	1
303	2024/9/12 10:48:06	66秒	手机提交	直接访问	223.75.68.55(湖北-武汉)	5597	2	1	3	1	1	2	1	1	4	1	1	3	3	3	3	3	3	3	3	3	3	3	3	3	3	3	3	3	3	3	3	3	3	3	3	3	3	3	2	2	2	2	2
145	2024/9/9 20:50:10	67秒	手机提交	直接访问	223.104.227.71(天津-天津)	6111	1	1	4	1	1	1	2	2	2	2	1	4	4	4	3	3	3	3	3	3	3	3	3	3	3	3	3	3	3	3	3	3	3	3	3	3	3	3	3	3	3	3	3
223	2024/9/10 16:52:21	67秒	手机提交	直接访问	223.104.119.89(湖北-咸宁)	5651	2	1	2	1	1	2	2	2	1	2	3	2	2	2	2	2	2	2	2	2	2	2	2	2	2	3	3	3	3	3	3	3	3	3	3	3	3	3	2	2	2	2	2
25	2024/8/12 21:23:46	689秒	手机提交	直接访问	223.104.122.190(湖北-武汉)	6633	2	1	3	1	1	2	2	2	2	1	2	2	3	4	4	2	4	4	2	4	4	3	4	3	4	2	3	4	3	4	4	4	4	3	3	4	4	4	2	3	3	4	3
106	2024/9/7 16:39:18	68秒	微信	N/A	111.181.83.195(湖北-武汉)	6651	1	1	3	2	2	2	1	1	4	2	2	4	4	4	4	4	4	4	4	4	4	4	4	4	4	4	4	4	4	4	4	4	4	4	4	4	4	4	4	4	4	4	4
172	2024/9/10 14:59:33	729秒	手机提交	直接访问	111.183.103.4(湖北-武汉)	5691	2	2	1	1	1	2	2	4	2	3	1	1	1	1	1	1	3	2	3	4	3	2	1	3	3	2	4	3	4	4	4	4	4	3	4	3	4	4	1	2	1	1	1
406	2024/10/11 16:52:09	740秒	微信	N/A	39.144.98.73(山西-长治)	9848	2	2	1	1	2	1	2	2	2	4	3	2	2	2	3	2	4	3	3	3	2	2	2	2	3	4	5	4	5	5	4	4	5	4	4	5	3	4	1	1	1	1	2
93	2024/9/6 17:57:59	746秒	手机提交	直接访问	111.183.29.167(湖北-武汉)	0288	2	2	2	1	2	3	2	2	2	2	4	1	1	1	2	3	2	3	2	4	2	4	1	4	4	4	2	2	2	2	4	5	3	3	4	3	3	2	1	1	1	1	2
404	2024/10/11 16:52:01	749秒	微信	N/A	39.144.98.167(山西-长治)	9861	2	2	1	2	1	1	3	1	4	2	4	1	1	1	5	5	5	5	1	1	5	5	1	5	5	1	2	5	5	5	5	5	5	1	5	5	1	1	1	2	1	1	1
118	2024/9/8 20:43:22	758秒	手机提交	直接访问	61.242.130.8(湖北-武汉)	8512	2	1	1	1	1	2	2	2	2	2	3	3	3	3	3	3	3	3	3	3	3	3	3	3	3	3	3	3	3	3	3	3	3	3	3	3	3	3	2	2	1	2	2
46	2024/8/17 19:11:02	76秒	手机提交	直接访问	223.104.122.173(湖北-武汉)	5282	1	2	3	2	1	2	2	3	3	4	3	3	2	1	2	2	3	2	2	2	2	2	2	2	2	3	2	3	2	3	3	2	3	2	3	2	3	2	2	1	1	1	1
62	2024/9/6 17:44:40	78秒	手机提交	直接访问	223.104.119.118(湖北-咸宁)	0527	1	1	2	2	2	3	2	1	4	2	4	4	4	4	4	4	4	4	4	4	4	4	4	4	4	4	4	4	4	4	4	4	4	4	4	4	4	4	3	3	3	3	3
122	2024/9/8 22:25:00	78秒	手机提交	直接访问	111.183.65.1(湖北-武汉)	2298	2	2	3	1	1	3	2	2	2	2	2	3	3	3	3	3	3	3	3	3	3	3	3	3	3	3	3	3	3	3	3	3	3	3	3	3	3	3	2	2	2	2	2
100	2024/9/7 16:16:14	79秒	手机提交	直接访问	117.154.105.178(湖北-武汉)	1718	1	2	1	2	1	2	2	2	2	5	3	5	5	5	5	5	5	5	5	5	5	5	5	5	5	5	5	5	5	5	5	5	5	5	5	5	5	5	4	4	4	4	4
63	2024/9/6 17:44:41	80秒	手机提交	直接访问	111.183.74.229(湖北-武汉)	6529	1	1	1	1	1	1	2	2	2	1	1	3	4	2	4	2	4	2	3	4	3	4	2	4	3	3	4	2	4	4	2	3	3	4	3	2	4	3	3	2	3	2	3
134	2024/9/9 16:52:07	81秒	手机提交	直接访问	223.104.119.118(湖北-咸宁)	6348	1	1	3	2	1	3	2	2	2	3	2	1	1	1	1	1	1	1	1	3	3	3	3	3	3	1	1	3	3	3	3	3	3	3	3	3	3	3	2	2	2	1	1
26	2024/8/12 21:34:52	82秒	手机提交	直接访问	116.210.103.230(湖北-恩施)	4536	1	1	1	1	2	3	3	4	2	1	2	3	3	4	2	2	3	2	4	2	4	2	3	2	3	2	3	2	3	2	3	2	3	2	3	2	3	2	2	2	3	2	3
103	2024/9/7 16:24:35	84秒	微信	N/A	223.104.122.107(湖北-武汉)	5959	1	1	3	1	2	3	2	1	2	2	1	4	4	3	3	3	3	4	4	4	4	4	3	3	4	3	4	3	3	4	4	4	4	4	4	4	4	4	3	3	3	3	3
304	2024/9/12 10:48:52	84秒	手机提交	直接访问	223.104.122.37(湖北-武汉)	2960	2	1	3	1	1	1	2	2	1	1	2	3	3	3	3	3	3	3	3	3	3	3	3	3	3	3	3	3	3	3	3	3	3	3	3	3	3	3	3	3	3	3	3
391	2024/10/11 16:49:14	84秒	微信	N/A	39.144.98.181(山西-长治)	7735	2	2	2	2	1	2	2	2	3	2	1	4	4	4	4	4	4	4	4	4	4	4	4	4	4	4	4	4	4	4	4	4	4	4	4	4	4	4	3	3	3	3	3
61	2024/9/6 17:44:36	85秒	手机提交	直接访问	61.242.135.156(湖北-武汉)	8261	1	1	2	2	1	3	2	1	3	2	1	2	2	3	3	4	2	2	3	4	3	4	3	3	4	3	4	3	3	4	4	4	3	4	3	3	4	4	3	3	2	2	3
244	2024/9/10 16:55:04	86秒	手机提交	直接访问	223.75.68.53(湖北-武汉)	8089	2	1	2	1	1	2	2	2	2	1	1	3	3	3	3	3	3	3	3	3	3	3	3	3	3	3	3	3	3	3	3	3	3	3	4	4	4	4	2	2	1	1	2
308	2024/9/12 10:49:37	87秒	手机提交	直接访问	223.104.122.97(湖北-武汉)	7100	2	1	3	1	1	1	2	2	2	2	1	3	3	3	3	3	3	3	3	3	3	3	3	3	3	3	3	3	3	3	3	3	3	3	3	3	3	3	2	2	2	2	2
108	2024/9/7 17:43:17	89秒	微信	N/A	117.153.4.8(湖北-随州)	4567	1	2	2	1	1	2	1	2	3	4	3	4	4	3	3	3	3	3	3	3	3	3	3	3	3	3	3	3	3	3	3	3	3	3	3	3	3	3	3	3	3	3	3
376	2024/10/11 16:46:27	90秒	微信	N/A	39.144.98.89(山西-长治)	2295	2	2	1	2	1	2	2	1	1	2	2	3	2	3	3	3	3	3	3	3	3	3	3	3	3	4	4	3	3	3	3	3	3	3	3	3	3	3	3	2	2	2	2
43	2024/8/17 19:00:20	911秒	手机提交	直接访问	112.12.102.191(浙江-金华)	1118	2	1	3	1	1	2	2	2	2	2	4	2	2	3	4	3	4	4	3	4	3	2	2	3	3	4	3	3	4	4	3	4	3	4	3	4	3	4	1	1	1	1	1
437	2024/10/14 20:31:41	91秒	微信	N/A	223.160.141.27(山西-太原)	9142	2	2	4	2	1	2	2	2	4	2	1	4	3	3	4	3	3	4	4	3	4	3	3	4	4	3	4	3	4	4	4	3	3	4	4	4	4	4	2	3	3	3	3
243	2024/9/10 16:54:43	94秒	手机提交	直接访问	223.104.119.207(湖北-咸宁)	9603	2	1	2	2	2	2	2	4	2	2	4	1	1	3	2	4	3	2	2	4	3	2	4	3	4	3	4	3	2	3	2	4	4	3	2	4	2	3	1	4	2	3	3
107	2024/9/7 17:11:57	96秒	微信	N/A	117.136.111.121(浙江-杭州)	7433	1	1	1	1	1	2	2	1	3	2	2	2	2	2	3	3	3	3	3	3	3	3	3	3	3	3	3	3	3	3	3	3	3	3	3	3	3	3	2	2	2	2	2
440	2024/10/18 9:49:46	97秒	微信	N/A	117.154.104.189(湖北-武汉)	9002	1	2	3	2	2	3	2	4	2	5	3	2	2	2	2	3	2	2	2	2	2	2	2	2	2	3	3	3	3	3	3	3	3	3	3	3	3	3	2	2	1	2	2
132	2024/9/9 7:42:02	984秒	微信	N/A	39.144.109.182(山东-聊城)	3530	1	1	3	2	2	2	2	2	2	2	4	2	2	1	2	4	4	4	3	4	2	2	1	3	3	4	3	2	3	3	3	4	4	3	4	2	2	3	2	3	2	1	2
7	2024/8/12 17:03:38	98秒	手机提交	直接访问	117.151.253.242(湖北-恩施)	4598	2	2	2	2	1	3	2	1	4	2	2	3	3	3	3	3	3	3	3	3	3	3	3	3	3	4	4	4	4	4	4	4	4	4	4	4	4	4	2	2	2	2	2
54	2024/8/18 17:51:51	99秒	手机提交	直接访问	43.227.137.213(湖北-武汉)	2960	2	1	3	1	1	3	1	2	2	4	1	3	3	3	3	3	3	3	3	3	3	3	3	3	3	3	3	3	3	3	3	3	3	3	3	3	3	3	2	2	2	2	2
[truncated: 38 more columns]
