# Supplementary material for: Smartphone addiction and creativity in Chinese undergraduates: a moderated mediation model analysis
Source: Front Psychiatry. 2025 Jun 13;16:1570547. doi: 10.3389/fpsyt.2025.1570547 (PMC12202541; doi:10.3389/fpsyt.2025.1570547)
Supplement: Supplementary file 2 [file Table2.xlsx]

## Sheet: original data
GENDER	SINGLE	GRADE	VAR00044	VAR00045	EXP	PRESS	VAR00048	VAR00049	VAR00050	VAR00051	CR1	CR2	CR3	CR4	CR5	CR6	CR7	CR8	CR9	CR10	CR11	CR12	CR13	VAR00014	VAR00015	DE3	VAR00017	DE5	VAR00019	VAR00020	VAR00021	VAR00022	DE10	VAR00024	VAR00025	DE13	VAR00027	VAR00028	DE16	DE17	VAR00031	VAR00032	VAR00033	DE21	FC1	FC2	FC3	FC4	FC5
0	2	1	1	1	1	2	2	2	2	3	3	3	3	3	3	3	3	3	3	3	3	3	3	2	2	2	2	2	2	2	2	2	2	2	2	2	2	2	2	2	2	2	2	2	2	2	2	2	2
0	2	3	1	2	2	2	2	2	2	2	3	3	3	3	3	3	3	3	3	3	3	3	3	2	2	2	2	2	2	1	2	2	2	2	2	2	2	2	2	2	2	2	2	2	2	2	2	2	2
0	2	1	2	1	2	2	2	2	2	1	3	2	2	2	2	2	2	2	3	2	3	3	3	2	3	2	1	1	1	1	1	3	2	2	2	2	2	2	2	1	2	1	2	2	2	2	2	2	2
1	1	2	1	1	2	2	2	1	4	2	1	1	1	1	3	3	3	3	3	3	3	3	3	2	2	2	2	2	2	2	2	2	2	2	2	2	2	2	2	2	2	2	2	2	2	2	2	2	2
0	2	3	2	1	3	2	4	1	2	4	4	2	1	1	1	2	3	2	2	2	2	1	1	2	2	2	1	2	1	1	2	2	3	2	2	2	2	2	2	2	2	2	2	3	2	3	1	3	2
0	2	1	2	1	2	2	2	2	2	2	5	3	4	3	4	2	3	3	3	3	3	3	3	3	3	3	3	3	3	3	3	3	3	3	3	3	3	3	3	3	3	3	3	3	3	3	3	3	3
0	2	2	2	1	3	2	2	2	3	3	2	3	3	2	2	3	4	3	3	3	3	3	3	2	2	2	2	2	2	2	2	2	2	2	2	2	2	2	2	2	2	2	2	2	2	2	2	2	2
0	2	2	2	1	3	1	2	2	1	3	4	3	4	3	3	4	4	4	3	4	2	3	3	2	2	2	2	1	1	1	1	2	2	2	2	2	2	2	2	2	2	2	2	2	2	2	2	2	2
0	2	3	2	1	3	2	2	2	2	2	3	3	3	3	3	3	3	3	3	3	3	3	3	2	2	2	2	2	2	2	2	2	2	2	2	2	2	2	2	2	2	2	2	2	2	2	2	2	2
0	2	3	1	2	3	2	2	2	2	1	3	3	3	3	3	3	3	3	3	3	3	3	3	3	3	3	3	3	3	3	3	3	3	3	3	3	3	3	3	3	3	3	3	3	2	2	2	2	2
0	1	2	1	1	2	1	2	3	2	2	4	4	3	3	4	3	3	4	4	3	4	3	3	3	3	3	2	2	3	3	3	2	3	3	2	3	2	3	3	1	2	3	3	3	2	3	2	3	3
0	1	2	2	1	2	2	2	2	2	1	3	3	3	3	3	3	3	3	3	3	3	3	3	2	2	2	2	2	2	2	2	2	2	2	2	2	2	2	2	2	2	2	2	2	2	2	2	2	2
0	1	3	1	2	3	2	1	4	2	2	4	4	4	4	4	4	4	4	4	4	4	4	4	3	3	3	3	3	3	3	3	3	3	3	3	3	3	3	3	3	3	3	3	3	3	3	3	3	3
0	2	3	2	1	3	2	1	3	2	3	4	4	4	4	4	4	4	4	4	4	4	4	4	3	3	3	3	3	3	3	3	3	3	3	3	3	3	3	3	3	3	3	3	3	3	3	3	3	3
0	2	3	2	2	3	2	2	2	2	1	3	3	3	3	3	3	3	3	3	3	3	3	3	2	2	2	2	2	2	2	2	2	2	2	2	2	2	2	2	2	2	2	2	2	2	2	2	2	2
1	2	2	2	1	1	2	2	1	2	3	3	3	3	3	3	3	3	3	3	3	3	3	3	2	2	2	2	2	2	2	2	2	2	2	2	2	2	2	2	2	2	2	2	2	2	2	2	2	2
0	2	2	1	1	3	2	2	3	1	3	3	3	3	3	3	3	3	3	3	3	3	3	3	2	2	2	2	2	2	2	2	2	2	2	2	2	2	2	2	2	2	2	2	2	2	2	2	2	2
0	2	2	2	1	3	1	1	3	2	3	3	3	3	3	3	3	3	3	3	3	3	3	3	2	2	2	2	2	2	2	2	2	2	2	2	2	2	2	2	2	2	2	2	2	2	2	2	2	2
0	1	3	2	1	3	2	1	4	2	2	3	3	3	3	3	3	3	3	3	3	3	3	3	2	2	2	2	2	2	2	2	2	2	2	2	2	2	2	2	2	2	2	2	2	2	2	2	2	2
0	2	2	2	1	3	2	1	2	1	3	3	3	3	3	3	3	3	3	3	3	3	3	3	2	2	2	2	2	2	2	2	2	2	2	2	2	2	2	2	1	2	1	2	1	2	2	2	2	2
0	1	2	1	1	1	3	4	1	1	2	3	3	3	3	3	3	3	3	3	3	3	3	3	2	2	2	2	2	2	2	2	2	2	2	2	2	2	2	2	2	2	2	2	2	2	2	2	2	2
0	2	1	2	2	2	1	1	3	1	3	3	3	3	3	3	3	3	3	3	3	3	3	3	2	2	2	2	2	2	1	2	3	2	2	2	2	2	2	2	1	2	2	2	1	2	2	2	2	2
0	2	3	1	1	3	2	2	1	2	1	3	3	3	3	3	3	3	3	3	3	3	3	3	2	3	2	3	2	3	3	2	3	2	3	2	3	2	3	2	3	2	3	2	3	2	2	2	2	2
0	2	1	2	1	2	2	2	1	4	4	4	3	3	3	3	3	3	3	3	3	3	3	3	2	2	1	2	2	3	2	3	3	2	3	2	3	2	2	2	2	2	2	2	2	2	2	2	2	2
0	1	4	1	1	3	2	2	3	1	3	3	3	3	3	3	3	3	3	3	3	3	3	3	2	2	2	2	2	2	2	2	2	2	2	2	2	2	2	2	2	2	2	2	1	2	2	2	2	2
0	1	1	1	1	2	2	2	2	2	3	3	3	3	3	3	3	3	3	3	3	3	3	3	2	2	1	2	2	2	2	2	2	2	2	2	2	2	2	2	2	2	2	2	2	2	2	2	2	2
0	2	2	2	1	2	2	2	2	2	3	3	3	3	3	3	3	3	3	3	3	3	3	3	2	2	2	2	2	2	2	2	2	2	2	2	2	2	2	2	2	2	2	2	1	2	2	2	2	2
1	2	3	2	2	1	1	1	4	2	4	4	3	4	4	4	4	3	4	4	3	3	3	3	3	2	3	2	3	2	3	3	4	3	4	3	3	3	3	4	3	3	3	3	3	3	3	2	3	3
0	2	2	1	1	1	2	2	2	3	1	1	2	2	2	2	1	2	2	2	1	1	3	2	2	2	2	1	2	2	1	2	2	1	2	2	2	2	3	2	2	2	2	4	2	2	2	2	2	2
0	1	4	2	2	4	1	1	4	2	1	5	5	5	5	5	1	5	5	5	5	5	5	5	4	4	4	4	4	4	4	4	4	4	4	4	4	4	4	4	4	4	4	4	4	4	4	4	4	4
0	2	2	2	1	3	2	1	4	2	1	4	4	4	4	4	4	4	4	4	4	4	4	4	3	3	3	3	3	3	3	3	3	3	3	3	3	3	3	3	3	3	3	3	3	3	3	3	3	3
0	2	2	1	1	3	2	4	1	1	2	3	3	4	3	3	4	3	3	3	3	3	3	3	2	2	2	2	2	2	2	2	2	2	2	2	2	2	2	1	2	2	2	1	1	1	2	2	2	2
0	1	2	2	1	1	2	1	2	2	4	3	3	3	3	3	3	3	3	4	3	3	3	3	2	2	1	1	2	2	2	2	2	2	2	2	2	2	2	2	2	2	2	2	2	2	2	2	2	2
1	2	3	2	1	1	2	2	2	2	1	3	3	3	3	3	3	3	3	3	3	3	3	3	3	2	3	2	3	2	3	2	3	2	3	2	3	2	3	2	3	2	3	2	3	3	2	3	2	3
1	1	3	2	1	1	3	4	1	4	4	3	3	3	3	3	3	3	3	3	3	3	3	3	1	3	1	3	2	2	2	2	2	1	2	2	2	2	2	2	1	2	2	2	2	2	2	2	2	2
0	1	2	1	1	3	2	2	2	2	2	3	3	3	3	3	3	4	4	3	3	3	3	3	2	2	2	2	2	2	2	2	2	2	2	2	2	2	2	2	2	2	2	2	2	2	2	2	2	2
0	1	3	1	1	1	2	1	2	2	1	2	2	2	2	2	2	2	2	2	2	2	2	2	1	1	1	1	1	1	1	1	1	1	1	1	1	1	1	1	1	1	1	1	1	1	1	1	1	1
0	2	2	2	1	1	2	2	2	1	1	3	3	3	3	3	3	3	3	3	3	3	3	3	2	2	2	2	2	2	2	2	2	2	2	2	2	2	2	2	2	2	2	2	2	2	2	2	2	2
0	1	1	1	1	2	1	2	1	2	2	3	3	3	3	3	3	3	3	3	3	3	3	3	2	3	2	2	2	2	2	3	3	3	3	2	2	2	1	2	3	2	3	3	2	2	2	2	2	3
0	2	3	2	1	3	2	2	2	2	3	3	3	3	3	3	3	3	3	3	3	3	3	3	2	2	2	2	1	1	2	2	2	2	2	2	2	1	2	2	1	1	1	1	2	2	2	2	2	2
1	2	3	2	1	2	2	2	2	4	2	2	3	2	3	2	2	3	2	3	2	3	3	2	2	2	3	2	3	2	2	3	2	2	2	2	2	3	2	3	2	1	2	2	1	1	2	3	2	2
0	2	2	2	1	3	2	2	3	1	3	3	3	3	3	3	3	3	3	3	3	3	3	3	2	2	2	2	2	2	2	2	3	2	3	2	2	2	2	2	1	2	2	2	2	2	1	1	2	2
0	1	3	1	1	2	2	2	2	2	3	3	4	3	3	3	3	4	4	4	4	3	3	2	2	3	2	3	2	3	2	3	2	3	2	3	2	3	2	3	3	3	3	2	2	2	2	2	3	3
1	1	1	1	1	2	2	2	2	2	3	2	2	2	2	2	2	3	3	2	2	2	2	3	2	2	1	1	2	2	1	2	3	2	2	2	2	1	2	2	2	2	2	3	2	2	2	2	2	2
0	2	1	2	1	3	2	2	2	2	1	3	3	3	3	3	3	4	3	3	3	3	3	3	2	2	2	2	2	2	2	2	2	2	2	2	2	2	2	2	2	2	2	2	2	2	2	2	2	2
0	2	1	2	1	2	2	2	2	1	2	3	3	4	3	3	3	2	3	3	4	3	3	3	2	2	2	1	2	2	2	2	3	1	2	2	2	2	2	1	1	2	2	2	2	2	2	2	2	2
0	2	1	2	1	2	2	4	1	2	3	3	3	3	3	3	4	4	4	2	4	3	2	3	2	2	2	2	2	1	2	2	3	2	2	2	2	2	2	2	1	1	2	2	2	2	2	2	2	2
0	2	1	2	1	3	2	2	1	2	2	2	3	3	3	3	2	3	3	3	3	3	3	3	1	2	1	1	2	1	1	2	3	2	2	1	2	2	2	1	1	1	1	1	1	2	1	1	1	2
0	2	3	2	1	3	2	2	1	2	1	3	3	3	3	3	3	3	3	3	3	3	3	3	2	2	2	2	2	2	2	2	2	2	2	2	2	2	2	2	4	3	3	3	3	3	3	3	3	2
0	2	1	1	1	3	2	2	2	2	1	3	3	4	3	3	3	3	3	3	3	3	3	3	3	2	2	2	2	2	2	2	2	2	2	2	2	2	2	2	1	2	2	1	2	2	2	2	2	2
0	2	1	2	1	2	2	4	1	1	3	3	2	3	2	2	1	2	3	2	2	1	2	2	1	1	2	1	2	2	2	2	3	2	2	2	4	2	3	2	1	2	2	3	3	2	1	2	2	3
0	1	3	1	1	2	2	1	2	2	3	3	3	3	3	3	3	3	3	3	3	3	3	3	2	2	2	2	2	2	1	2	2	2	2	2	2	2	2	2	2	2	2	2	2	2	2	2	2	2
0	1	3	1	1	3	2	1	2	2	3	4	3	3	3	3	3	3	3	2	2	3	3	3	3	2	2	2	3	1	1	3	4	3	3	3	3	3	3	3	2	3	2	2	2	3	2	2	2	3
0	2	2	2	1	3	2	2	3	2	1	3	3	3	3	3	3	3	3	3	3	3	3	3	1	1	1	2	2	1	1	1	2	2	2	2	2	2	1	2	2	1	2	2	2	2	2	1	2	2
0	1	2	2	1	3	2	2	2	2	3	3	3	4	3	3	3	3	3	3	3	3	3	3	2	2	2	2	2	2	2	2	2	2	2	2	2	2	2	2	1	2	2	2	2	2	2	2	2	2
0	2	1	2	1	2	2	2	3	2	1	3	3	3	3	3	3	3	3	2	3	3	3	2	2	2	1	1	2	1	1	2	3	2	2	2	2	2	2	2	1	1	1	2	1	2	2	2	2	2
0	2	1	1	1	1	2	2	1	2	4	3	3	3	3	3	3	3	3	3	3	3	3	3	2	2	2	2	2	2	2	3	2	2	2	3	2	2	2	2	1	2	2	2	2	2	2	2	2	2
0	2	3	1	1	3	2	2	2	2	3	4	2	2	2	3	2	4	2	2	4	2	2	2	1	2	2	2	2	2	2	2	4	1	2	2	2	1	1	2	1	1	2	2	1	2	2	2	2	2
0	1	3	2	1	3	2	2	1	2	3	3	3	3	3	2	2	4	3	4	4	3	3	3	2	2	2	2	1	1	1	2	1	2	2	1	1	2	1	1	1	2	2	1	1	2	2	1	2	2
0	2	1	2	2	2	2	2	2	5	3	3	3	3	3	3	3	3	3	3	3	3	3	3	2	2	2	2	2	2	2	2	2	2	2	2	2	2	2	2	2	2	2	2	2	2	2	1	1	1
0	2	1	2	1	2	2	2	2	2	3	3	3	3	3	3	3	5	3	3	3	3	3	3	2	2	2	2	2	2	2	2	2	2	2	2	2	2	2	2	2	2	2	2	2	2	2	2	2	2
0	2	2	2	1	3	2	1	3	2	1	3	3	3	3	3	3	4	3	3	3	3	3	3	2	2	2	2	2	2	2	2	2	2	2	2	2	2	2	2	2	2	2	2	2	2	2	2	2	2
0	2	3	1	1	2	1	2	1	2	3	3	3	2	3	3	4	4	3	4	4	3	3	3	2	2	1	2	2	2	2	2	2	2	3	2	2	3	2	2	2	3	3	2	2	1	2	2	2	2
0	2	1	2	1	2	2	2	2	2	4	3	3	3	3	2	3	4	3	4	3	2	2	3	2	2	2	1	2	1	1	2	2	2	2	2	2	1	1	2	2	2	1	1	2	1	1	1	1	1
0	1	1	2	1	2	2	1	3	2	3	3	2	2	2	2	3	3	2	4	2	2	2	2	1	2	1	1	1	1	1	2	2	2	1	2	1	1	1	2	1	2	1	1	1	2	2	1	2	2
1	2	1	1	1	2	2	1	2	1	2	2	3	3	3	3	3	4	4	3	4	3	3	3	2	2	1	1	2	3	2	2	2	2	2	2	2	2	2	2	2	2	2	2	2	2	2	2	2	2
0	1	3	2	1	3	2	1	2	2	1	3	3	4	3	4	3	4	4	3	4	4	3	3	4	4	4	4	4	4	4	4	4	4	2	4	4	4	4	3	3	2	2	4	2	4	3	3	3	3
0	2	3	2	1	3	2	1	3	2	2	4	4	4	4	4	4	4	4	4	4	4	4	4	3	3	2	2	3	3	2	4	4	3	3	3	3	3	3	3	2	4	3	4	2	4	4	4	4	4
0	2	3	2	1	2	2	1	3	2	1	4	4	4	4	5	5	4	4	4	4	4	4	4	4	3	3	3	3	3	4	3	2	2	2	3	3	3	3	3	3	3	3	3	3	3	3	3	3	3
0	1	2	1	1	2	2	2	2	4	3	3	4	3	4	4	3	4	4	4	4	4	4	4	3	2	2	2	3	3	3	3	3	3	3	3	3	3	3	3	2	3	2	3	2	3	2	3	2	3
0	2	3	2	1	3	2	2	4	2	3	3	4	3	3	3	3	3	4	3	3	3	3	3	2	3	3	2	2	3	2	3	2	2	2	2	2	2	2	3	2	2	2	2	2	2	2	2	2	2
0	2	3	1	1	3	2	1	2	2	4	4	4	4	4	4	3	3	4	4	3	4	3	4	3	3	3	3	2	2	2	3	2	3	2	3	4	3	4	2	2	3	2	3	1	3	2	3	3	3
0	2	1	2	1	3	2	4	2	2	3	4	3	3	2	2	2	2	2	3	3	2	2	2	2	2	3	1	2	3	2	3	4	3	3	3	3	2	2	2	3	1	3	3	3	3	2	3	3	3
0	2	2	1	1	3	2	2	2	2	1	4	3	3	3	3	3	4	3	3	4	3	3	3	2	2	2	2	2	2	2	3	3	3	2	2	2	2	3	1	2	2	2	2	3	2	2	2	2	2
0	2	1	2	1	2	2	2	3	2	2	3	3	3	3	3	3	3	3	3	3	3	3	3	2	2	2	1	2	1	1	2	2	2	2	2	2	2	1	1	1	1	1	1	1	1	1	1	1	2
0	2	1	2	1	3	2	4	1	1	3	2	3	3	3	3	2	3	3	3	3	2	2	2	2	3	1	1	2	2	1	2	2	2	2	1	1	2	1	1	1	2	2	1	1	2	1	1	2	2
0	2	2	2	1	2	2	1	4	2	4	4	3	3	2	2	4	4	3	4	3	3	3	3	2	2	2	2	2	2	3	3	3	2	2	3	3	3	3	2	2	2	2	2	2	2	2	2	2	2
0	1	3	1	1	3	2	2	1	2	3	3	3	3	3	3	3	3	3	3	4	3	2	3	2	1	1	1	1	1	2	2	3	2	2	2	2	2	1	2	1	1	1	1	1	2	3	1	2	2
0	2	2	1	1	2	2	4	1	2	4	4	3	3	3	3	3	5	3	3	3	3	2	3	2	2	1	1	4	2	2	3	4	2	3	3	3	3	4	2	2	4	3	3	3	3	3	3	3	3
0	2	2	1	1	3	2	2	1	3	1	4	3	3	3	4	2	3	4	1	4	2	2	2	2	2	1	2	2	2	2	3	2	2	2	2	2	2	3	3	3	2	2	2	3	2	2	2	3	2
0	1	3	1	1	3	2	2	3	2	4	2	4	4	3	3	2	4	4	4	4	3	4	3	3	3	3	3	3	2	3	3	3	3	3	3	3	2	3	2	3	3	3	3	3	3	2	3	2	3
1	1	3	1	1	2	2	4	1	2	3	3	3	3	3	3	3	3	3	3	3	3	3	3	1	1	1	1	1	1	1	1	1	1	1	1	1	1	1	1	1	1	1	1	1	1	1	1	1	1
0	1	2	2	1	2	2	2	2	2	2	3	3	3	3	3	3	3	3	3	3	3	3	3	3	2	2	3	4	3	2	3	3	3	3	2	2	2	2	3	4	3	2	2	3	1	2	2	3	2
0	2	3	1	1	3	2	2	1	2	2	4	3	3	3	3	2	3	3	3	3	3	3	3	2	2	1	1	2	2	1	2	2	2	2	2	2	2	2	2	1	2	1	1	1	2	1	1	2	2
0	2	3	1	1	2	2	2	1	2	2	3	3	3	3	3	3	3	3	3	3	3	3	3	1	1	1	1	1	1	1	1	1	1	1	1	1	1	1	1	1	1	1	1	1	1	1	1	1	1
1	1	1	2	1	4	2	1	2	2	2	4	2	2	2	2	2	2	2	2	2	2	2	2	2	2	2	2	2	2	2	2	2	2	2	2	2	2	2	2	2	2	2	2	2	2	2	2	2	2
1	2	1	2	1	1	2	2	2	1	3	4	2	4	2	3	3	2	3	4	3	2	4	3	3	2	3	2	2	2	2	3	2	2	2	2	3	2	3	3	2	3	2	3	2	3	2	2	2	2
0	1	3	1	1	3	2	2	4	2	1	3	3	2	4	3	3	4	3	3	4	2	3	3	3	3	2	3	2	3	2	3	2	3	2	2	2	2	3	2	1	3	3	3	3	4	4	2	2	2
0	1	3	2	1	3	1	4	1	2	2	4	3	3	3	3	4	3	4	3	3	3	3	3	1	1	1	2	2	1	1	2	2	1	2	1	1	1	1	2	1	1	1	1	1	1	2	1	2	2
1	1	2	2	1	3	2	2	2	2	2	3	2	4	2	2	3	3	2	3	2	3	2	2	3	2	3	2	2	3	2	1	3	2	1	2	3	2	2	1	1	2	2	1	1	1	1	1	2	2
0	2	3	2	1	3	2	4	2	2	3	2	3	4	3	3	4	4	3	2	4	3	3	3	2	2	2	2	1	1	2	2	2	2	2	2	1	1	1	1	1	2	2	2	1	2	2	2	2	2
0	2	1	2	1	3	2	2	2	2	3	3	3	3	3	2	3	3	3	3	3	2	2	2	1	2	1	1	2	2	2	1	2	2	1	1	1	2	1	2	1	1	1	1	1	2	2	1	2	2
0	2	4	2	1	2	2	1	4	2	3	3	4	3	3	2	2	4	4	4	5	3	3	2	2	3	2	3	2	2	2	3	3	2	2	2	2	2	2	2	1	2	2	3	2	2	2	2	3	3
0	2	3	2	1	2	2	2	2	2	3	4	4	4	4	2	2	4	4	2	3	2	2	3	2	2	1	2	3	2	1	3	2	2	2	2	1	2	1	2	1	2	1	1	2	2	2	2	2	2
0	2	1	2	1	1	2	2	3	2	1	2	3	3	3	3	3	3	3	4	3	4	3	4	1	2	1	1	2	1	1	2	2	1	1	1	1	1	1	1	1	1	1	1	1	1	2	1	2	2
0	1	3	1	1	3	2	2	3	1	4	2	3	4	3	3	4	4	3	3	4	3	2	3	2	3	2	2	3	2	2	3	3	3	2	3	2	2	2	3	2	1	3	2	1	2	2	2	3	2
0	2	1	2	1	2	2	1	1	1	1	4	3	3	3	3	3	4	3	3	3	3	3	3	1	2	1	2	2	1	2	2	3	2	2	1	2	2	2	2	1	1	2	2	1	2	2	2	2	2
1	2	1	2	1	2	2	2	3	4	1	3	3	2	3	2	3	4	4	3	2	3	4	3	2	1	2	3	2	1	2	3	3	2	1	2	3	1	2	2	3	2	1	3	2	2	2	3	2	1
0	2	2	2	1	3	2	2	2	4	3	3	4	3	4	3	3	3	4	3	3	3	3	3	2	3	2	1	1	1	1	2	2	1	2	2	2	2	2	2	2	2	2	2	2	2	2	2	2	2
0	1	3	1	1	2	2	2	2	2	3	3	3	3	3	3	3	4	4	4	3	3	3	3	1	1	1	2	2	2	1	3	2	2	2	2	2	2	2	2	1	2	1	2	1	2	1	2	1	1
1	2	3	2	1	1	2	2	2	2	3	3	3	3	3	4	2	3	3	3	3	4	4	3	2	1	2	1	2	1	2	1	2	1	2	1	2	2	2	1	2	1	2	1	1	2	2	2	2	2
0	1	1	2	1	3	1	2	2	1	2	4	2	3	3	2	2	2	3	3	4	3	3	3	2	2	2	2	3	2	1	3	4	2	3	3	2	3	3	3	1	3	2	3	2	2	2	2	2	2
0	2	1	2	1	2	2	4	2	2	2	4	3	3	3	3	3	2	3	3	3	3	3	3	2	2	1	3	2	2	1	2	3	2	2	2	2	2	1	1	1	2	3	2	1	2	2	1	2	2
0	1	3	1	1	2	2	2	2	1	1	4	2	3	3	3	2	3	2	2	3	2	2	2	3	3	2	1	2	1	1	2	1	2	2	1	2	1	1	1	1	1	1	1	1	1	1	2	2	2
0	2	3	1	1	2	2	1	3	2	1	4	2	2	2	3	2	4	3	2	2	3	2	3	3	2	2	1	3	2	2	1	2	2	2	2	2	1	1	1	1	2	1	2	2	2	2	1	2	2
1	1	3	2	1	3	2	2	2	2	2	4	2	3	2	4	4	2	3	4	1	3	3	4	3	2	3	2	2	2	1	2	2	2	2	2	2	2	2	2	2	2	3	1	2	2	3	1	2	3
0	2	3	1	1	3	2	1	2	2	2	4	4	4	4	3	2	4	3	3	3	3	3	3	3	3	3	3	3	3	3	3	3	3	3	2	2	2	2	2	2	2	2	2	2	2	2	2	2	2
0	1	4	1	1	2	1	3	2	1	1	5	5	5	5	5	5	5	5	4	4	4	4	4	3	3	3	3	3	3	3	3	3	3	3	3	3	3	3	3	3	3	3	3	3	3	3	3	3	3
0	1	3	2	2	3	2	2	2	2	2	4	3	2	2	3	3	4	4	4	3	3	3	3	3	2	3	1	3	2	2	3	3	2	3	2	3	2	3	2	1	3	2	2	1	2	3	2	3	3
0	2	2	2	1	3	2	2	2	2	1	3	3	3	3	2	2	3	3	3	3	3	3	3	1	1	1	1	1	1	1	1	4	1	1	2	1	1	1	1	1	1	1	2	1	2	1	2	2	2
0	2	1	2	2	3	2	2	3	2	3	3	3	3	3	3	2	4	3	2	2	2	2	2	2	2	1	1	3	1	1	2	3	2	1	2	2	2	1	2	1	2	1	1	1	2	1	1	2	2
0	2	3	2	1	3	2	2	3	1	3	2	3	3	3	3	3	3	3	3	3	3	3	3	1	1	1	1	1	1	1	1	1	1	1	2	1	1	1	1	1	1	1	1	1	1	1	1	1	2
0	2	2	2	2	2	2	2	2	2	2	2	3	3	3	3	4	4	4	4	4	4	3	3	2	3	2	2	2	1	1	2	2	2	1	2	1	1	1	2	1	2	2	1	1	2	1	1	1	1
0	2	2	2	1	2	2	2	1	2	1	3	3	4	3	5	1	4	4	5	4	4	4	4	2	2	2	2	2	2	2	2	2	2	2	2	2	2	2	2	2	2	2	2	2	2	2	2	2	2
0	1	3	1	1	2	2	2	2	2	3	2	3	4	4	3	3	3	4	3	2	3	3	4	3	2	2	2	3	2	2	3	3	2	2	2	3	2	2	2	1	2	2	1	2	2	2	1	2	2
0	2	1	2	1	2	2	2	2	2	1	2	3	4	3	3	4	4	4	4	4	3	3	4	2	2	2	3	2	2	2	3	3	3	2	2	2	3	2	2	1	3	1	2	2	2	2	2	2	2
0	2	1	2	2	2	2	2	1	2	3	2	3	4	3	3	4	3	3	3	2	2	3	3	1	1	1	1	1	1	1	1	2	1	1	1	1	1	1	1	1	1	1	1	1	1	1	1	1	1
0	1	3	1	1	3	2	2	3	2	2	3	3	4	2	3	2	4	2	2	3	2	2	2	1	1	1	1	2	1	1	2	1	2	1	1	1	1	1	2	2	1	1	1	2	2	1	1	1	2
0	2	3	1	1	3	2	2	2	2	2	2	3	3	3	3	2	4	3	3	3	3	3	4	1	1	1	1	2	1	1	2	2	2	2	2	2	2	2	2	2	2	2	2	2	2	2	2	3	3
0	1	2	2	1	3	2	1	3	2	1	4	3	3	3	4	2	4	3	3	4	3	3	4	3	4	1	3	3	3	3	4	4	4	4	3	4	4	3	2	4	4	3	3	4	3	4	3	3	3
1	1	3	1	1	2	1	1	2	2	2	4	4	4	4	3	3	5	4	3	2	4	3	3	2	2	2	2	2	1	3	4	3	2	2	2	2	2	3	2	2	2	2	3	3	2	2	2	3	2
0	2	1	2	1	2	2	2	2	4	3	3	3	3	3	3	3	4	4	3	4	3	3	3	2	1	3	2	2	2	1	2	3	2	3	3	2	3	3	2	2	3	1	2	2	3	2	2	2	3
0	2	2	1	2	3	2	2	2	2	4	4	2	2	2	2	4	5	3	3	4	3	3	2	1	1	1	1	2	2	1	2	3	2	2	2	2	2	2	2	1	1	1	1	1	2	1	2	2	2
0	2	1	1	1	2	2	4	2	2	3	3	3	3	3	3	4	4	4	3	4	3	3	4	2	2	4	2	3	3	2	4	4	2	2	2	2	2	2	1	2	3	3	3	2	4	2	3	3	4
0	2	3	2	1	3	2	1	1	2	2	4	4	4	3	4	4	3	3	3	3	3	3	4	3	2	2	1	2	2	1	2	2	3	2	2	2	2	3	2	2	1	1	2	2	2	2	2	2	2
0	2	2	2	1	3	2	2	2	2	3	3	3	4	3	3	4	5	5	3	4	4	3	4	1	2	1	2	2	1	1	1	3	2	2	2	2	1	1	1	1	1	2	2	2	2	1	2	2	2
0	1	2	2	1	3	2	1	2	2	1	3	4	4	3	2	3	4	3	3	4	2	3	3	2	1	2	2	2	3	2	2	2	2	2	2	2	2	1	2	1	2	2	1	1	2	2	2	2	1
0	1	1	2	1	3	2	4	2	2	3	3	4	4	3	3	3	4	4	3	5	5	3	5	2	3	2	2	2	2	2	2	4	2	2	1	2	3	2	1	2	2	2	3	2	2	2	2	3	3
0	1	2	1	1	2	2	2	2	2	4	4	3	4	3	3	1	3	3	3	4	3	2	3	2	2	2	1	2	1	1	3	2	3	2	2	2	1	1	1	2	2	1	1	2	1	1	2	2	2
1	1	1	1	1	2	2	4	1	3	4	3	3	4	3	3	4	4	3	2	4	3	3	3	2	2	3	1	3	2	1	3	2	2	2	2	2	3	2	3	1	2	1	2	2	3	2	2	3	2
0	2	3	2	1	2	2	1	2	2	1	2	3	3	3	2	2	3	3	3	4	4	3	3	2	3	2	2	1	1	1	1	2	2	2	2	1	2	2	2	1	1	2	1	1	1	1	1	1	1
0	1	3	1	1	3	2	2	3	2	2	4	3	4	3	3	3	3	3	3	3	3	3	3	2	2	2	2	2	2	2	2	2	2	2	2	2	2	2	2	2	2	2	2	2	2	2	2	2	2
0	2	1	1	1	2	2	2	2	2	3	4	4	4	4	4	4	4	4	4	4	4	4	4	2	2	2	2	2	2	2	2	2	2	2	2	2	2	2	2	2	2	2	2	2	2	2	2	2	2
0	1	3	1	1	2	2	2	2	2	4	3	3	2	2	2	3	1	2	4	2	2	1	2	1	1	2	1	2	1	2	1	2	1	1	2	1	2	1	2	1	1	1	1	1	1	2	1	1	1
1	2	1	2	1	2	2	2	2	3	1	3	3	3	3	3	3	4	4	3	4	3	3	3	2	2	2	1	2	1	2	2	3	2	3	1	1	1	1	1	1	1	1	1	1	1	1	1	2	2
0	2	2	2	1	3	2	4	1	1	3	3	3	3	3	2	3	4	3	3	4	3	3	3	1	2	1	1	2	1	2	2	2	1	2	2	1	1	1	1	1	2	1	1	1	2	2	2	2	2
0	2	2	2	1	2	2	2	2	2	2	2	2	2	2	3	2	3	3	3	3	3	3	3	1	1	1	1	1	1	1	1	1	1	1	1	1	1	1	1	1	1	1	1	1	1	1	1	1	1
0	2	1	2	1	2	2	2	2	5	1	3	3	3	3	3	3	3	3	3	3	3	3	3	1	1	1	1	1	1	1	1	1	1	1	1	1	1	1	1	1	1	1	1	1	1	1	1	1	1
1	1	3	2	1	3	2	2	2	2	1	2	2	4	2	2	4	4	2	2	4	2	2	2	2	1	1	1	1	1	1	1	1	1	1	1	1	1	1	1	1	1	1	1	1	1	1	1	1	1
0	2	1	2	1	2	2	2	3	2	3	3	3	3	3	3	3	3	3	3	3	3	3	3	2	2	2	1	2	1	1	1	2	1	1	1	1	1	1	1	1	1	1	1	1	2	1	1	1	1
0	2	1	2	2	2	2	2	2	2	1	4	3	3	3	3	3	4	3	3	3	3	3	3	2	2	2	2	1	1	2	1	3	2	3	3	2	2	1	1	1	1	1	1	1	2	2	2	2	2
0	1	1	2	1	3	2	2	2	2	3	3	3	3	3	2	3	3	2	2	2	2	2	2	2	2	2	1	2	1	1	3	3	2	2	2	2	1	1	1	2	1	1	1	2	2	2	1	3	2
1	1	1	2	2	2	2	2	2	2	3	3	3	2	3	3	3	4	4	2	4	2	3	3	2	1	1	1	1	2	1	2	2	1	1	1	2	1	1	1	1	1	1	1	1	2	1	1	1	2
0	2	1	1	1	2	2	2	2	2	3	2	3	3	3	3	2	4	4	2	2	3	3	3	1	1	1	1	1	1	1	1	1	1	1	1	2	1	1	1	1	1	1	1	1	2	2	2	2	2
0	2	2	2	2	3	2	1	3	2	2	3	3	3	3	3	4	4	4	2	4	3	3	3	2	2	3	2	3	2	2	2	3	2	2	2	2	2	2	2	2	2	2	2	2	2	2	1	1	2
1	2	1	1	1	3	2	4	1	2	4	2	3	3	3	3	4	3	3	4	3	3	2	3	1	2	1	1	2	1	1	2	2	2	1	1	2	1	1	2	1	1	1	1	1	2	1	1	1	1
0	1	2	2	1	4	2	2	1	1	1	2	4	4	4	3	3	4	4	4	4	4	4	4	1	2	1	1	1	1	1	1	1	2	2	2	2	2	2	2	1	2	2	2	2	2	2	2	2	2
1	2	2	1	1	3	1	4	1	2	1	3	3	3	3	3	4	4	3	3	3	3	3	3	1	1	1	1	1	1	1	1	1	1	1	1	1	1	1	1	1	1	1	1	1	1	1	1	1	1
1	2	1	2	1	3	1	3	4	2	3	3	3	3	2	4	2	3	3	3	4	4	5	4	4	4	4	4	3	4	4	4	4	4	4	4	4	2	4	4	3	3	4	4	4	3	4	3	4	3
0	2	2	1	1	2	2	3	1	2	1	4	2	2	2	4	4	4	4	4	5	3	2	4	2	2	2	2	2	3	2	3	3	2	2	3	3	4	3	2	2	2	2	2	2	3	2	3	2	3
0	2	2	2	1	2	2	2	2	4	2	3	3	2	3	3	3	2	3	3	3	4	3	3	1	2	2	1	1	2	1	1	2	1	1	1	2	1	1	1	2	1	1	1	1	1	1	1	1	2
0	1	3	1	1	1	2	2	2	2	1	4	4	4	4	4	3	4	4	4	3	4	4	4	3	2	3	2	3	2	2	3	3	2	2	2	2	3	2	2	2	2	2	2	2	2	3	3	3	3
0	2	2	2	1	1	2	2	1	1	3	3	3	4	4	4	2	4	4	3	2	2	2	2	2	3	2	1	2	1	2	1	3	1	2	2	2	2	2	1	1	2	1	1	1	1	2	1	1	2
0	2	3	1	1	2	2	2	2	2	2	3	3	4	4	3	3	3	3	3	3	3	3	3	1	1	1	1	1	1	1	1	2	1	2	1	1	1	1	1	1	1	1	1	1	1	1	1	1	1
0	2	2	1	1	2	2	4	2	2	3	1	3	3	3	3	3	3	3	3	3	3	3	3	2	1	1	1	1	1	1	1	2	1	1	1	1	1	1	1	1	1	1	1	1	1	1	1	1	1
0	2	2	1	2	2	2	2	2	2	1	3	3	2	3	2	3	4	3	3	4	2	3	3	2	2	1	1	2	1	1	2	2	2	2	1	2	1	1	2	2	1	1	1	2	2	1	1	2	2
0	2	2	2	1	3	2	4	2	4	3	4	4	3	3	3	3	3	3	3	3	3	3	3	1	1	1	1	1	1	1	1	1	1	1	1	1	1	1	1	1	1	1	1	1	1	1	1	1	1
1	1	3	2	1	1	2	2	2	2	2	3	3	5	4	3	3	3	3	4	4	4	4	4	2	2	2	2	2	2	2	2	2	1	1	1	1	1	1	1	1	1	1	1	1	2	2	2	2	1
0	2	2	1	1	2	2	1	2	2	2	1	1	1	1	1	1	1	1	1	2	1	1	1	1	1	1	1	1	1	1	1	1	1	1	1	2	3	1	1	1	2	1	1	1	3	3	2	2	3
0	2	3	2	1	3	2	2	1	2	1	4	3	3	2	2	2	1	3	3	2	2	2	2	1	3	3	2	3	4	1	4	3	3	2	3	3	2	1	4	2	2	1	1	2	3	2	3	2	3
0	2	1	2	1	2	2	3	2	2	3	3	3	3	3	4	2	4	3	3	4	3	3	3	2	1	4	1	1	1	1	1	4	1	2	1	1	1	1	2	1	1	1	2	1	2	2	1	2	2
0	2	1	2	1	3	2	4	1	2	2	4	3	3	3	3	2	3	3	4	4	3	3	3	1	2	1	1	2	2	1	1	2	2	2	2	1	1	1	2	2	2	1	1	1	2	1	1	1	1
0	1	3	2	1	1	2	1	4	2	2	3	3	3	3	3	4	4	3	3	3	3	3	3	2	3	2	2	2	2	2	2	3	2	2	2	2	2	2	1	1	2	2	1	1	2	1	2	2	2
0	2	2	1	1	3	2	2	2	2	2	4	4	4	4	4	3	4	4	4	4	4	4	4	3	2	2	2	1	1	1	2	2	3	2	2	2	3	2	3	2	3	2	2	2	2	2	2	2	2
0	2	1	1	1	3	2	1	2	2	3	5	3	3	3	2	1	4	1	3	3	2	2	2	2	2	2	2	2	1	1	2	3	3	2	2	2	3	2	2	1	1	1	1	1	2	3	2	2	3
1	2	1	2	1	3	2	2	3	3	3	5	4	4	3	3	4	3	3	3	3	3	3	3	2	3	2	1	2	2	1	2	2	2	2	2	1	2	1	2	1	2	1	1	1	1	3	1	2	3
0	2	2	1	2	3	2	2	2	2	1	4	3	3	2	2	2	5	2	3	2	2	2	2	1	1	1	1	1	1	1	1	3	1	1	1	1	2	1	1	1	1	1	1	1	1	1	1	2	1
1	2	3	1	2	3	2	2	2	2	3	3	3	3	3	3	3	3	3	3	3	3	3	3	2	1	1	1	3	1	1	2	3	1	2	1	2	2	2	1	1	3	1	1	1	1	1	1	3	2
0	1	3	1	1	3	2	2	1	4	3	3	4	4	4	3	3	3	3	3	3	3	3	3	1	1	1	1	1	1	1	1	1	1	1	1	1	1	1	1	1	1	1	1	1	1	1	1	1	1
0	2	1	2	1	2	2	2	2	4	1	2	3	3	3	3	3	4	4	4	3	3	3	4	2	1	1	1	2	1	1	2	2	1	2	1	1	2	1	1	1	1	1	1	1	2	1	1	1	1
0	2	2	2	1	2	2	2	2	2	4	3	3	3	3	3	3	3	3	3	3	3	3	3	2	1	1	1	2	1	1	1	2	2	1	1	1	1	1	1	1	1	1	1	1	2	2	1	1	1
0	2	2	2	1	3	2	2	2	1	4	4	3	3	3	3	4	4	4	4	4	3	3	3	2	2	2	2	2	1	1	1	2	3	2	2	2	2	2	1	1	1	2	1	2	2	2	2	1	2
1	2	1	2	1	3	2	2	2	2	4	3	3	3	3	3	3	4	3	3	3	3	3	3	1	1	1	1	1	1	1	1	2	2	1	1	1	2	1	1	1	1	1	1	1	2	1	1	1	1
0	2	2	2	1	2	2	4	2	4	4	2	4	4	3	4	4	4	4	4	4	3	3	3	1	1	2	1	1	1	1	2	2	1	1	1	1	1	1	1	1	1	1	1	1	2	2	1	2	3
0	2	1	1	1	2	2	2	3	2	1	3	2	3	3	3	3	5	3	3	4	3	3	3	1	2	2	2	3	2	1	2	4	3	3	3	2	2	2	2	2	2	2	2	2	2	2	2	3	2
0	2	3	1	1	3	2	2	2	2	1	4	3	3	3	3	3	4	4	3	3	3	3	3	2	1	2	1	1	1	1	2	2	2	2	2	2	2	2	2	1	2	1	1	1	2	2	2	2	2
0	1	2	1	1	3	2	1	2	2	2	3	4	4	4	4	3	3	4	4	4	4	4	4	2	2	2	2	2	3	2	3	3	2	2	3	3	2	3	2	1	2	2	1	1	2	1	2	2	2
1	2	3	2	1	2	2	4	1	2	1	1	3	5	3	3	3	4	4	3	5	3	3	3	4	3	2	2	3	2	2	2	4	2	2	3	2	2	2	3	1	2	2	1	2	2	3	3	2	2
0	1	3	2	1	2	2	1	2	2	2	3	3	3	3	3	3	3	3	2	2	2	2	2	2	2	1	2	2	2	2	2	3	3	3	3	1	2	1	3	1	1	3	2	1	1	1	2	2	2
1	1	3	2	2	2	2	2	2	2	4	4	3	2	3	3	3	4	4	3	4	2	2	3	2	3	2	1	2	1	1	3	3	1	2	2	3	2	1	1	1	2	1	1	2	2	1	1	1	2
0	2	1	2	2	2	2	2	2	2	3	3	3	4	4	3	3	4	4	3	4	3	3	4	1	1	1	1	1	1	1	1	2	1	1	1	1	1	1	1	1	1	1	1	1	2	1	1	2	1
0	2	2	2	1	3	2	2	2	2	2	3	4	3	3	4	2	4	3	2	3	3	3	4	2	3	2	3	2	3	2	3	2	2	2	2	1	1	1	1	1	1	1	1	2	1	1	1	1	1
0	1	1	2	1	2	2	2	2	3	3	3	3	3	3	3	3	3	3	3	3	3	3	3	1	1	1	1	1	1	1	1	1	1	1	1	1	1	1	1	1	1	1	1	1	1	1	1	1	1
0	2	3	1	1	3	2	4	1	2	3	4	3	2	2	3	1	3	3	1	3	1	1	1	2	1	1	2	4	1	1	2	4	2	3	2	3	3	2	1	1	2	2	3	1	1	2	2	3	2
0	2	3	1	1	3	2	1	3	2	1	4	4	3	3	3	2	3	3	3	4	3	3	3	3	2	2	1	2	2	1	2	3	2	2	2	2	3	1	2	2	3	1	2	2	2	3	1	2	2
0	2	1	2	1	2	2	2	2	1	3	2	3	3	3	3	3	3	3	3	3	4	3	3	1	1	1	1	1	1	1	1	1	1	1	1	1	1	1	1	1	1	1	1	1	1	1	1	1	1
0	1	1	1	1	3	2	1	2	2	1	3	4	3	3	3	3	3	3	4	4	3	3	3	1	2	1	1	1	1	1	3	2	2	2	2	2	2	1	1	1	1	1	1	1	1	1	1	1	2
0	2	1	2	1	3	2	2	2	1	1	1	3	3	3	3	1	5	3	3	3	3	3	3	2	1	2	1	1	1	1	1	1	1	1	1	1	1	1	1	1	1	1	1	1	1	1	1	1	1
0	2	2	1	1	3	2	4	1	4	3	4	3	3	4	4	2	4	4	3	5	4	3	3	2	2	3	3	3	3	2	2	3	3	2	3	3	2	3	3	3	2	3	3	3	3	3	3	3	3
0	1	2	2	1	3	2	4	2	2	3	3	3	3	3	3	3	3	3	3	3	3	3	3	3	1	3	1	2	1	1	1	2	1	1	2	1	3	1	1	1	2	1	1	1	1	2	1	1	2
0	2	3	1	1	3	2	2	3	2	2	3	3	3	3	3	4	4	3	4	4	2	2	2	2	2	1	4	1	1	1	3	3	4	3	2	3	4	2	3	2	3	4	1	2	2	1	2	2	2
0	2	3	2	1	1	2	2	4	4	3	2	4	4	4	4	4	4	4	4	4	4	2	2	2	2	1	2	1	1	2	2	1	1	1	1	1	3	1	1	1	1	1	1	1	1	2	2	1	2
0	1	1	2	2	2	2	4	1	1	3	3	3	4	3	4	4	4	4	3	4	3	3	3	2	1	1	1	1	1	2	2	3	2	2	2	2	2	2	2	1	1	1	1	1	2	2	1	2	2
0	2	2	2	1	3	2	4	1	4	3	3	3	3	3	3	3	3	3	3	3	3	3	3	2	1	3	1	2	1	1	1	2	1	1	2	1	3	1	1	1	1	1	1	1	1	2	1	1	2
0	2	2	2	1	3	2	2	1	2	4	4	3	3	3	2	2	4	2	3	4	3	2	3	2	2	1	1	2	1	1	1	2	2	1	1	1	2	1	2	1	2	1	1	1	1	1	1	2	1
0	2	2	2	2	2	2	2	2	2	4	3	4	4	4	4	4	5	4	3	4	4	4	4	2	2	3	3	2	3	2	3	1	1	1	2	2	1	1	3	1	2	2	2	1	3	2	2	3	2
0	2	1	1	2	3	2	2	3	2	1	1	3	3	4	3	1	5	4	4	4	4	4	4	2	2	4	4	2	4	4	4	4	1	4	4	4	4	4	4	3	4	4	4	4	3	3	4	4	4
0	2	2	1	1	3	2	2	2	2	3	3	2	3	2	3	2	3	2	3	2	3	2	3	1	1	1	1	1	1	1	1	1	1	1	1	1	1	1	1	1	1	1	1	1	1	1	1	1	1
0	2	1	2	1	3	2	2	2	2	4	2	4	4	4	3	4	4	3	4	4	4	3	3	2	2	1	1	2	2	1	2	2	2	2	2	2	2	2	2	1	2	1	1	2	2	2	2	2	2
0	2	3	1	1	2	2	2	2	2	4	3	4	3	3	3	4	4	4	4	4	3	4	3	2	2	2	3	1	1	1	3	3	3	3	3	2	2	2	2	1	2	3	1	1	2	2	2	2	2
1	1	2	2	1	3	2	1	3	2	1	5	3	4	3	5	5	4	4	5	3	3	4	3	4	4	3	3	3	3	4	4	4	3	4	4	4	3	3	3	3	2	4	4	3	3	2	3	3	3
0	2	4	2	1	2	2	2	2	2	2	5	3	4	4	4	2	3	4	4	4	4	3	4	3	2	3	2	2	3	2	3	3	2	2	2	2	3	2	3	1	3	4	2	1	2	3	2	2	3
0	2	1	2	1	2	2	2	2	2	1	3	4	4	3	4	4	4	4	3	4	3	3	3	1	2	2	1	2	2	2	2	3	1	2	2	2	2	1	1	1	1	2	1	1	2	2	2	2	2
1	2	2	2	1	1	2	2	2	2	2	4	3	3	3	3	4	4	4	4	3	3	3	3	2	2	2	1	2	1	1	2	2	2	2	1	2	2	2	2	1	2	2	2	2	3	2	2	2	1
0	1	1	2	1	2	2	2	1	2	2	4	3	3	2	3	3	4	3	3	3	3	3	3	1	3	1	1	2	2	1	3	2	1	2	1	1	1	1	1	1	1	1	2	1	1	2	1	1	2
0	2	1	2	1	1	2	2	2	2	4	3	3	3	3	3	3	4	4	4	4	3	3	4	1	2	1	2	2	1	1	2	3	2	2	2	1	2	2	1	1	1	2	2	1	2	2	2	1	2
0	2	1	2	1	2	2	2	1	1	3	2	3	3	3	4	4	4	3	3	4	3	3	3	1	1	1	1	1	1	1	1	1	1	1	1	1	1	1	1	1	1	1	1	1	2	1	1	1	1
0	1	3	1	1	2	2	4	2	2	3	3	3	2	3	3	3	4	3	4	3	3	3	3	1	1	1	1	1	2	1	1	2	1	1	1	1	1	1	1	1	1	1	1	1	1	1	1	1	1
1	2	3	2	2	2	2	2	2	2	1	4	2	2	1	2	3	4	2	2	3	2	2	1	2	3	3	2	2	3	1	2	3	2	3	2	2	3	2	3	1	2	2	3	1	2	3	3	3	3
0	2	4	2	1	2	2	2	2	2	1	4	3	3	3	3	3	4	4	4	3	4	3	3	2	3	2	3	3	3	2	3	3	2	3	2	3	2	2	2	1	2	2	2	1	1	2	1	1	2
0	2	1	2	1	2	2	2	3	2	2	3	3	3	3	3	3	4	4	3	3	3	3	3	2	3	2	1	1	2	1	1	2	1	1	2	1	1	1	2	1	2	1	1	1	2	2	1	1	1
1	2	3	2	2	2	3	2	2	2	4	3	3	3	3	2	3	2	2	3	3	4	3	2	2	2	2	1	2	1	1	1	2	1	1	1	1	1	1	1	2	1	1	1	1	1	1	1	1	1
0	2	2	1	1	2	2	2	2	1	4	3	3	2	3	3	3	4	4	3	3	3	3	4	2	1	1	1	2	1	1	1	1	1	2	1	1	2	1	1	1	2	1	1	1	1	2	1	2	1
0	2	3	2	2	2	2	1	3	2	3	4	3	3	3	3	2	4	3	3	3	3	3	3	1	2	1	1	1	2	1	2	3	2	2	2	2	2	1	1	1	2	2	1	1	2	1	1	1	2
0	2	2	1	1	2	2	2	2	2	3	2	3	4	3	4	4	3	3	4	4	3	3	4	2	2	2	2	2	1	1	1	2	1	1	1	1	2	1	1	1	1	1	1	1	1	2	1	1	2
0	2	1	2	2	3	2	2	2	2	2	4	2	2	2	3	2	4	2	2	3	2	2	2	2	3	2	3	3	3	3	3	4	4	4	4	3	2	3	4	4	4	4	4	4	3	4	4	4	4
1	2	2	2	2	1	2	2	1	1	1	2	3	2	3	3	1	5	5	5	5	3	3	3	1	1	2	1	2	2	1	2	4	2	2	2	3	2	2	1	1	1	1	1	1	3	1	2	2	3
0	1	3	1	1	2	2	2	1	2	2	4	3	4	3	4	3	3	3	2	4	3	3	3	2	1	1	1	2	2	1	2	2	1	1	2	1	2	1	1	1	2	1	1	1	1	2	1	1	2
1	2	3	2	2	3	2	1	2	2	2	4	3	3	3	3	3	4	4	3	4	3	3	3	2	2	2	2	2	2	2	3	1	1	1	2	1	2	1	2	1	1	2	1	1	2	2	2	2	1
0	2	1	2	1	2	2	2	2	2	2	3	3	3	3	3	2	4	3	3	4	3	3	3	1	2	1	1	1	1	1	1	2	2	1	1	1	2	1	1	1	1	1	1	1	1	1	1	1	1
0	1	3	1	1	1	2	2	2	2	2	3	4	4	4	4	4	4	4	2	4	4	3	2	3	2	1	1	2	2	1	2	2	2	2	2	2	3	2	1	2	3	1	1	2	3	2	2	2	3
0	2	2	2	1	2	2	2	2	2	3	3	3	4	3	3	4	4	4	3	4	3	3	3	1	2	2	2	2	1	1	2	3	2	2	2	2	1	2	2	1	1	2	2	1	1	1	1	1	1
0	1	3	1	1	2	2	1	3	2	3	4	4	3	4	3	3	4	3	4	4	4	4	4	2	2	2	2	2	2	2	2	2	2	2	2	2	2	2	2	1	2	2	1	1	2	2	2	2	2
0	2	1	1	2	2	2	2	2	2	2	4	2	2	3	3	2	4	4	3	4	4	2	2	2	3	3	2	2	2	3	3	3	2	2	2	2	3	2	2	1	1	1	2	1	1	1	1	1	1
1	2	1	2	1	2	2	4	1	1	1	4	4	5	3	3	4	4	4	3	4	4	3	4	2	2	1	1	1	2	1	1	1	1	2	1	2	1	2	1	1	2	1	1	1	2	1	1	1	2
1	1	3	2	1	3	2	1	3	2	2	3	4	3	3	4	4	3	4	2	4	3	2	3	3	1	2	1	3	1	2	3	3	2	2	2	2	2	2	2	1	2	2	2	2	3	2	2	2	2
0	1	2	2	1	2	2	2	1	2	1	3	3	3	3	3	3	3	4	4	4	4	4	3	1	2	1	1	2	2	1	3	2	1	2	2	2	2	1	2	1	1	1	1	1	1	1	1	1	1
0	1	3	1	1	3	2	2	2	2	3	3	4	4	4	4	5	4	4	2	4	4	4	4	3	3	2	2	2	3	2	3	3	3	2	3	3	2	2	2	2	2	2	2	2	2	2	2	2	2
0	1	2	2	2	2	2	4	2	2	4	2	4	4	4	4	3	3	4	4	4	3	3	3	1	4	3	2	2	3	2	2	2	2	3	3	3	2	2	3	3	2	3	3	2	3	2	3	2	3
0	2	1	2	1	2	2	2	2	2	3	2	3	3	3	2	3	3	3	2	3	3	3	3	1	3	1	1	1	1	3	2	2	2	1	1	1	1	1	2	1	1	1	1	1	2	1	1	1	1
0	1	3	1	1	2	2	2	2	2	3	4	3	3	3	4	3	4	3	3	3	3	3	3	2	2	1	1	3	2	1	2	3	2	2	2	1	3	2	2	1	3	2	2	1	2	3	2	3	3
1	1	2	2	2	3	2	2	2	2	2	1	5	5	3	5	2	4	4	4	4	4	4	4	2	3	2	3	2	1	1	1	3	2	3	3	3	3	3	2	1	3	3	3	1	2	1	3	2	3
0	1	2	2	1	3	2	2	2	2	3	4	3	3	3	3	3	4	3	3	4	3	3	3	2	1	1	2	2	1	1	2	2	2	2	2	2	1	1	1	1	2	2	1	1	2	1	1	2	1
0	1	3	1	1	3	2	2	3	2	2	4	3	3	3	3	3	3	3	3	3	3	3	3	1	1	1	1	1	1	1	1	1	1	1	1	1	1	1	1	1	1	1	1	1	1	1	1	1	1
0	1	3	1	1	2	2	4	1	1	3	3	3	3	3	3	3	3	3	3	3	3	3	3	1	1	1	1	1	1	1	1	1	1	1	2	1	2	1	1	1	1	1	1	1	1	1	1	1	1
0	2	2	1	1	2	2	2	2	2	3	3	3	3	3	3	2	4	4	4	3	3	3	3	1	1	1	1	1	1	1	1	2	1	1	1	1	1	1	1	1	1	1	1	1	1	1	1	1	1
1	1	4	1	2	2	3	4	1	2	4	4	5	5	4	3	5	2	4	4	4	3	2	4	1	1	1	1	1	1	1	1	1	1	1	1	1	1	1	1	1	1	1	1	1	1	1	1	1	1
0	2	1	1	1	2	2	2	2	2	1	3	3	3	3	3	4	4	3	3	4	3	3	3	2	1	2	2	2	1	3	3	3	2	3	2	2	1	2	1	1	1	2	2	1	2	1	1	2	2
0	2	2	2	2	3	2	2	1	2	4	3	3	4	3	4	4	5	3	4	4	4	4	4	2	2	1	1	2	1	1	2	3	1	2	2	2	2	1	1	1	1	1	1	1	2	1	2	2	2
1	2	1	2	1	3	2	2	2	2	3	4	1	1	1	2	3	5	2	1	1	3	3	3	1	1	1	1	1	1	1	1	1	1	1	1	1	1	1	1	1	1	1	1	1	1	1	1	2	1
0	1	3	1	1	1	2	4	1	4	3	2	4	4	4	4	4	5	4	4	5	5	5	4	2	1	1	1	2	1	1	2	2	2	1	1	1	2	1	1	1	2	1	1	1	2	2	1	2	1
1	2	1	2	1	3	2	2	2	4	1	4	3	4	3	3	4	5	4	3	3	3	3	3	2	2	3	2	2	2	1	1	2	2	2	2	2	1	1	2	1	1	1	2	1	1	1	1	1	1
0	2	3	2	1	3	2	2	2	2	3	2	3	3	3	2	3	2	3	3	3	4	4	3	1	1	1	2	1	1	1	1	1	1	1	1	1	1	1	1	1	1	1	1	1	1	2	1	1	1
0	1	3	2	1	3	2	4	1	2	1	4	3	3	3	3	3	4	2	2	2	2	1	2	3	2	2	2	3	3	2	3	4	4	4	3	3	2	3	4	3	2	3	3	4	2	3	3	4	3
0	1	2	1	1	2	2	4	1	4	2	2	3	4	3	4	5	5	4	3	4	4	3	4	1	1	1	1	1	2	1	2	1	1	2	2	1	2	2	2	1	2	2	1	1	3	2	2	1	1
0	2	2	1	1	2	2	2	3	2	3	2	3	3	3	4	3	5	4	3	4	3	3	4	2	2	1	1	2	2	1	1	2	2	2	1	1	1	1	1	1	2	1	1	1	1	2	1	1	2
0	1	3	1	1	3	2	2	1	2	3	3	4	3	4	2	1	4	4	2	4	3	2	4	2	2	2	2	1	2	2	2	3	2	2	3	1	1	2	3	2	1	1	1	2	1	1	1	1	1
0	1	3	1	1	2	2	2	2	1	2	2	3	4	3	4	4	4	4	3	3	4	4	4	2	3	3	4	3	2	2	3	2	2	3	3	2	3	3	2	2	4	3	1	1	3	2	3	2	2
0	2	1	2	1	2	2	2	2	2	3	3	4	4	4	4	4	4	4	3	4	4	4	3	1	1	1	1	1	2	1	2	3	2	2	2	2	2	2	1	1	1	2	2	1	2	2	1	1	2
0	2	3	2	1	1	2	2	2	2	2	3	4	4	4	3	2	5	4	4	4	3	2	4	1	2	1	1	1	1	2	1	2	1	2	2	1	3	1	1	1	1	1	1	1	1	1	2	2	2
1	2	3	2	1	1	2	2	2	2	4	4	3	4	2	3	4	2	4	2	2	4	3	4	1	1	1	1	1	1	1	2	2	3	2	1	2	3	3	2	1	1	2	1	1	3	1	1	1	1
0	2	2	1	1	3	2	2	2	4	2	4	3	3	3	3	3	4	4	4	3	3	3	2	1	1	1	1	2	1	1	2	2	1	1	1	1	1	1	1	1	1	1	1	1	1	1	1	1	1
0	2	1	2	1	1	2	2	2	2	3	2	3	4	4	3	4	4	4	4	4	4	2	3	2	2	1	1	2	2	2	3	3	2	2	1	2	3	2	1	1	2	2	1	2	2	3	2	2	2
0	2	3	1	1	2	2	2	2	2	4	3	3	3	3	3	3	5	4	3	3	3	3	3	1	1	1	1	1	1	1	1	2	2	1	1	1	2	1	2	1	2	1	1	1	1	1	1	1	1
0	1	2	1	1	2	2	2	1	2	3	4	3	4	3	4	3	4	3	3	4	3	4	3	2	1	1	1	1	1	1	3	1	2	1	1	2	2	2	2	1	2	1	1	2	2	1	2	1	2
0	2	1	2	2	3	2	2	2	2	3	3	3	3	3	3	2	3	3	2	3	3	3	3	2	3	2	1	2	1	1	1	4	2	2	2	2	2	2	2	1	1	1	1	1	1	1	1	2	2
0	2	1	2	1	2	2	3	1	3	1	2	3	3	3	4	4	4	3	4	3	3	4	3	2	2	2	1	1	2	1	1	1	1	1	1	1	2	1	1	1	1	1	1	1	1	1	1	1	1
0	2	2	1	1	3	2	2	2	2	2	3	4	3	3	2	3	4	4	3	3	3	3	3	1	1	1	2	2	1	1	2	2	1	1	1	1	2	1	1	1	2	2	1	1	1	1	1	1	1
0	2	2	2	1	3	2	2	3	3	2	3	3	3	3	3	3	3	3	3	3	3	3	3	1	1	1	1	1	1	1	1	1	1	1	1	1	1	1	1	1	1	1	1	1	2	2	1	1	2
0	2	2	2	1	3	2	1	2	2	1	4	3	3	3	3	2	5	3	4	4	3	3	3	2	2	1	1	1	1	2	2	2	2	2	1	2	2	1	2	1	1	1	1	1	3	1	1	2	3
0	2	1	1	1	2	2	4	2	2	2	2	3	4	3	3	4	4	4	3	3	3	3	3	2	2	1	1	2	1	1	2	3	1	2	1	2	3	2	1	1	1	1	1	1	2	4	1	1	2
0	1	2	1	1	3	2	4	2	2	1	3	4	3	3	3	4	4	4	4	4	3	3	3	1	2	1	2	2	1	1	2	3	4	3	3	3	2	3	4	3	2	4	3	4	2	4	4	4	4
0	1	2	2	2	3	2	1	3	2	2	4	3	3	3	3	2	3	3	3	4	3	4	3	3	2	2	2	2	2	3	2	4	3	2	3	2	3	2	1	1	1	1	1	1	1	1	2	2	2
0	2	3	2	1	2	2	2	2	4	3	4	4	4	4	4	2	2	4	4	4	4	4	4	3	1	1	3	1	3	3	3	4	2	2	3	3	4	2	3	1	3	3	3	2	2	1	3	2	3
0	1	1	2	1	2	2	2	2	2	1	2	3	2	3	3	3	3	3	3	3	3	3	3	2	2	2	2	2	1	1	1	2	1	1	2	2	1	1	1	1	1	1	1	1	2	1	1	1	1
0	2	2	2	1	3	2	2	2	3	3	3	3	3	3	3	3	4	3	3	3	3	3	4	2	1	1	1	1	1	1	1	3	1	2	2	2	2	1	1	1	1	1	1	1	1	1	1	1	1
0	2	2	2	1	1	2	2	2	2	1	3	3	3	3	3	4	5	4	4	4	3	3	3	1	2	1	1	1	1	1	3	2	1	1	1	1	1	1	1	1	1	1	1	1	1	1	1	1	1
0	2	1	2	1	2	2	2	2	1	3	3	4	4	4	4	3	4	4	4	4	4	4	4	2	1	2	1	2	2	1	1	1	1	1	1	1	1	1	1	1	1	1	1	1	1	1	1	1	1
1	1	2	2	1	3	2	2	3	2	1	3	3	4	4	4	4	4	4	4	4	4	2	4	3	3	3	3	3	3	3	3	2	3	3	3	2	3	2	3	3	3	3	3	3	2	2	2	2	1
0	1	3	2	1	3	2	1	2	2	3	1	3	2	3	4	4	4	4	2	4	4	4	3	3	3	2	2	2	2	1	3	3	2	2	3	2	2	3	3	1	2	2	2	2	2	2	1	2	3
0	1	2	1	1	3	2	4	2	4	2	3	4	4	3	4	2	3	3	3	3	3	3	3	2	1	1	1	2	1	1	1	3	3	3	4	3	2	1	1	3	1	3	1	3	1	2	1	2	2
0	2	3	2	1	3	2	2	3	2	2	3	3	3	3	3	3	5	3	5	3	3	3	3	1	1	1	1	2	2	1	3	3	2	2	2	2	2	2	2	1	2	3	3	1	2	2	2	2	3
0	2	2	1	1	2	2	2	2	2	4	3	3	3	3	3	4	4	3	4	4	3	3	3	2	1	1	1	1	1	1	1	2	1	1	1	1	2	1	1	1	1	1	1	1	1	1	1	1	1
1	1	3	1	1	2	2	2	2	2	3	4	3	2	2	3	2	4	3	2	3	2	2	2	1	1	1	1	2	1	1	1	2	1	1	1	1	1	1	1	1	1	1	1	1	1	1	1	1	1
0	2	3	1	1	2	2	2	2	2	3	3	4	3	3	3	3	3	3	3	4	3	2	2	1	1	2	1	2	1	1	1	1	2	1	1	1	1	1	1	1	1	1	1	1	1	1	1	1	2
0	1	3	1	1	2	2	2	1	4	3	3	3	3	3	3	3	3	3	3	3	3	3	4	1	1	1	1	1	1	1	1	1	1	1	1	1	1	1	1	1	1	1	1	1	1	1	1	1	1
0	1	2	1	2	1	2	2	2	2	1	1	4	4	4	4	4	4	4	4	4	4	4	4	1	1	1	1	1	2	1	1	1	1	1	1	1	1	1	1	1	1	1	1	1	1	1	1	1	1
1	2	3	2	2	3	1	1	3	2	3	4	2	2	2	2	3	2	2	3	3	2	2	2	3	3	3	2	3	3	1	3	2	4	3	2	3	2	2	1	1	2	2	1	2	2	2	1	2	2
1	1	3	1	1	3	3	2	2	1	3	3	3	3	2	4	4	4	3	3	3	3	3	3	1	1	1	1	1	1	1	1	1	1	1	1	1	1	1	1	1	1	1	1	1	1	1	1	1	1
0	2	2	2	2	2	2	2	3	2	3	4	4	3	3	3	2	4	4	4	3	3	3	3	3	2	1	1	2	2	2	2	3	2	2	2	2	2	2	2	1	2	2	2	2	2	2	1	2	2
0	1	2	1	1	3	2	1	2	2	1	3	3	3	3	3	3	3	3	3	3	3	3	3	1	1	1	2	1	1	1	2	1	2	1	1	1	2	1	1	1	2	2	1	1	2	1	1	1	1
0	2	4	2	1	4	2	2	2	2	2	2	3	4	4	3	4	4	4	3	4	4	3	3	1	1	1	1	1	1	1	1	2	1	1	1	1	1	1	1	1	1	1	1	1	1	1	1	1	2
0	1	3	1	1	3	2	2	3	2	2	4	3	3	3	3	2	4	3	2	4	3	2	2	3	1	2	1	2	1	1	2	2	1	1	2	1	2	1	1	1	2	1	1	1	1	1	1	3	2
0	1	3	1	1	2	2	2	3	2	2	4	3	3	3	4	4	3	4	4	4	3	3	3	2	1	1	1	2	2	1	2	2	2	1	1	1	3	1	2	1	1	1	1	1	2	1	1	2	1
0	1	3	1	1	1	2	2	2	2	4	4	4	5	5	4	4	4	4	3	2	2	2	2	2	2	2	2	1	1	1	1	2	1	1	2	2	3	2	1	1	1	1	1	1	2	2	1	1	2
0	2	1	1	1	2	2	4	2	2	3	3	3	3	3	3	3	5	4	4	4	3	3	3	1	2	1	1	1	1	1	1	2	1	2	1	1	1	1	1	1	1	1	1	1	1	1	1	2	1
0	1	2	1	1	3	2	1	2	2	3	3	4	3	3	3	4	5	5	3	4	3	3	3	3	1	1	1	2	1	1	3	3	3	2	2	3	2	2	1	1	2	2	2	1	3	2	2	3	1
0	2	1	1	2	3	2	2	2	4	4	4	2	3	3	2	4	4	3	4	4	3	3	3	1	2	1	1	2	1	1	1	2	1	1	1	2	1	1	1	1	1	1	1	1	2	1	1	1	1
1	1	3	2	2	2	1	2	2	3	2	2	4	3	3	3	4	4	4	4	4	3	3	3	2	2	2	1	1	2	2	2	3	2	1	1	1	3	2	1	1	2	1	1	1	2	2	2	2	3
0	2	2	1	1	2	2	2	1	2	2	4	3	3	4	4	4	4	4	4	3	4	3	4	1	1	1	1	1	1	1	1	2	1	1	2	1	1	1	1	1	1	1	1	1	2	2	1	2	3
0	2	2	2	1	2	2	1	1	1	1	3	3	3	3	3	3	3	3	3	3	3	3	3	2	2	2	2	2	1	1	1	1	1	1	1	1	1	1	1	1	1	1	1	1	1	1	1	1	1
0	2	1	2	1	3	2	2	2	2	3	4	3	3	3	3	3	3	3	3	3	3	3	3	2	2	1	1	2	2	1	1	3	1	1	2	1	1	1	1	1	1	1	1	1	1	1	1	1	2
0	2	2	2	1	2	2	1	2	2	2	3	3	4	3	3	5	5	3	2	4	3	3	3	1	1	1	1	2	1	1	1	2	1	1	1	1	1	1	1	1	1	1	1	1	1	2	1	2	1
0	1	4	1	1	2	2	2	1	2	1	2	3	3	3	2	2	5	4	4	3	3	3	4	1	1	1	1	1	1	1	1	1	1	1	1	1	1	1	1	1	1	1	1	1	1	1	1	1	1
1	2	4	2	1	3	2	2	1	1	3	3	4	4	4	4	4	3	3	3	4	3	3	4	2	2	2	1	2	2	1	2	2	1	1	2	2	1	1	1	1	1	1	1	1	2	1	1	1	1
0	2	2	2	1	2	2	2	1	2	1	3	3	3	3	3	3	2	3	3	3	3	3	3	2	1	1	1	2	1	1	1	2	2	1	1	1	1	1	1	1	1	1	1	1	1	1	1	1	1
0	1	2	2	1	1	2	1	3	2	1	4	3	3	3	3	4	4	4	3	4	3	3	4	2	2	1	2	2	1	1	2	3	2	2	2	2	2	1	1	1	2	2	1	1	2	1	1	2	2
0	1	3	1	1	2	2	2	2	2	1	4	4	4	4	5	4	5	4	3	4	4	3	3	2	3	2	3	2	2	3	3	3	2	2	2	3	2	2	1	1	2	3	2	1	1	1	2	2	2
0	2	2	1	2	3	2	1	2	1	1	4	4	3	4	4	3	4	4	4	4	4	2	4	2	1	2	2	1	1	1	3	2	2	2	2	2	3	1	1	1	1	1	1	1	2	2	1	1	2
1	2	1	1	1	2	2	2	1	4	3	1	4	4	4	4	4	4	4	3	4	4	4	4	2	2	1	1	1	1	1	1	1	1	1	1	1	1	1	1	1	1	1	1	1	2	2	1	1	2
0	2	3	1	2	1	2	1	3	2	3	4	4	3	3	3	1	4	4	4	3	3	3	3	1	2	1	2	2	1	1	1	3	1	1	2	1	1	1	1	1	2	1	1	1	2	1	1	1	2
0	2	2	2	1	2	2	2	2	4	2	2	4	4	4	4	4	4	4	3	4	4	3	4	1	1	1	1	1	1	1	1	1	1	1	1	1	1	1	1	1	1	1	1	1	1	1	1	1	1
0	2	2	2	2	1	2	2	2	2	1	4	3	4	3	4	3	4	4	4	4	4	4	4	1	2	2	1	2	1	2	2	2	1	1	2	2	3	1	1	1	2	1	1	1	1	2	1	2	2
0	2	2	2	2	2	2	4	1	2	1	3	4	4	4	3	3	5	5	4	3	3	4	4	1	2	1	1	1	1	1	2	2	1	1	1	1	2	1	1	1	1	1	1	1	1	1	1	1	1
0	2	3	2	1	3	2	2	2	2	4	5	2	3	2	1	2	3	3	4	4	3	4	3	1	2	2	2	2	1	2	3	4	4	2	1	2	1	1	4	1	1	1	1	2	1	2	1	2	2
0	1	3	1	1	2	2	2	2	2	3	4	4	4	4	4	3	4	4	4	4	4	4	4	1	2	2	2	2	2	2	3	3	2	2	2	2	3	3	3	1	2	2	2	1	2	3	2	2	2
0	2	2	1	2	4	2	1	2	4	1	4	4	4	4	4	2	4	4	4	4	4	4	4	3	3	2	2	3	3	2	2	3	2	2	2	2	2	2	2	1	1	1	1	1	2	2	1	2	3
0	2	2	2	1	1	2	3	2	1	3	3	3	3	3	3	3	3	3	3	3	3	3	3	1	1	1	1	1	1	1	1	1	1	1	1	1	1	1	1	1	1	1	1	1	1	1	1	1	1
0	2	2	2	1	3	2	2	2	1	3	3	3	3	3	3	3	3	3	3	3	3	3	3	1	1	1	1	1	1	1	1	2	1	1	1	1	1	1	1	1	1	1	1	1	1	1	1	1	1
1	2	2	2	1	3	2	1	3	2	4	5	3	2	2	4	5	3	2	2	3	2	2	2	4	3	2	1	4	2	1	3	4	4	4	2	3	2	3	2	3	4	1	1	1	3	2	2	2	2
0	1	3	1	1	2	2	2	2	2	2	3	3	3	3	3	3	3	3	3	3	3	3	3	1	1	1	1	1	1	1	2	3	1	1	1	1	1	1	1	1	1	1	1	1	1	1	1	1	1
0	2	1	2	1	3	3	2	1	3	4	3	3	3	3	3	3	3	3	3	3	3	3	3	1	1	1	1	1	1	1	1	1	1	1	1	1	1	1	1	1	1	1	1	1	1	1	1	1	1
0	1	2	1	1	2	2	2	2	2	4	3	3	3	3	3	3	3	3	3	3	3	3	3	1	1	1	1	1	1	1	1	1	1	1	1	1	1	1	1	1	1	1	1	1	1	1	1	1	1
0	2	2	1	1	1	2	2	2	2	4	3	3	3	3	4	4	4	4	4	4	4	4	4	1	1	1	1	2	2	1	2	2	1	1	1	1	1	1	1	1	1	1	1	1	1	1	1	1	2
1	2	2	2	1	3	2	2	2	1	1	3	2	3	3	4	4	4	4	4	3	4	4	4	3	3	2	2	1	1	2	1	2	1	1	1	1	1	1	1	1	1	1	1	1	1	1	1	1	1
0	2	3	1	1	3	2	2	2	2	1	3	3	4	4	3	3	4	4	4	4	4	4	4	2	2	2	1	2	2	2	2	2	1	1	1	1	1	1	1	1	1	1	1	1	1	1	1	1	1
0	1	2	1	1	2	2	2	3	1	2	2	4	4	4	4	4	4	4	4	4	4	4	4	2	2	1	1	1	1	1	2	1	1	1	2	2	2	1	1	1	1	2	1	1	1	1	1	1	1
0	2	3	1	1	3	2	2	1	2	3	2	4	4	3	4	4	4	4	4	4	4	4	4	1	1	1	1	1	1	1	2	2	1	1	1	1	3	1	1	1	1	2	1	1	1	1	1	1	2
1	1	3	1	2	3	2	1	2	1	3	4	3	3	3	2	3	4	4	3	4	3	2	4	1	1	2	1	3	1	1	4	4	2	3	2	2	2	3	1	2	1	1	3	2	2	4	3	1	3
1	1	3	2	1	3	2	2	2	4	4	4	4	4	4	3	4	4	4	3	4	3	3	4	1	1	1	1	1	1	1	1	2	1	1	1	1	1	1	1	1	2	1	1	1	1	1	1	1	1
0	2	3	2	1	3	2	2	2	2	3	3	3	2	3	3	4	4	3	3	3	2	2	3	2	3	4	1	3	1	2	2	3	3	1	2	1	1	1	2	1	2	2	1	1	1	2	1	2	2
0	2	2	2	1	2	2	2	3	1	3	4	3	3	4	4	4	4	3	3	4	4	3	3	2	2	2	1	1	1	1	1	2	1	1	2	1	3	1	1	1	2	1	1	1	2	2	1	1	1
0	2	2	2	1	2	2	2	3	2	4	1	4	4	4	3	2	4	5	5	4	4	4	4	1	1	1	1	2	1	1	1	2	1	1	1	1	1	1	1	1	1	2	1	1	1	1	1	1	1
0	2	3	2	2	2	2	2	2	1	3	3	4	4	4	3	3	5	4	4	4	4	4	4	1	3	1	1	1	1	1	2	2	1	1	1	1	1	1	1	1	1	1	1	1	2	2	1	2	2
0	2	2	1	2	3	2	2	2	2	1	4	3	2	4	3	5	4	4	2	2	4	3	3	3	3	1	1	3	1	1	1	1	1	1	1	1	1	1	1	1	1	2	1	1	1	1	1	1	1
0	1	3	1	1	1	1	1	2	2	4	3	3	4	3	4	3	3	4	3	4	3	3	3	2	1	1	1	2	1	1	1	1	2	1	1	1	2	1	1	1	1	1	1	1	1	1	1	2	1
0	2	4	2	1	3	2	3	2	2	3	4	3	3	3	3	4	4	4	4	4	3	3	3	3	2	2	2	2	2	2	2	3	3	3	2	2	2	2	1	1	1	2	2	1	1	1	1	1	2
0	2	1	1	1	2	2	2	2	3	3	2	3	2	2	3	4	5	5	5	5	4	3	3	1	2	1	3	1	2	1	2	3	1	1	1	1	2	1	1	1	2	3	1	1	2	1	2	2	2
0	1	3	2	1	2	2	1	2	2	2	3	4	4	4	4	4	4	4	2	3	4	2	4	2	1	1	1	2	1	1	1	3	1	2	2	2	1	1	1	1	1	1	1	1	1	1	1	2	1
0	2	1	2	2	2	2	2	2	4	1	3	3	3	3	3	2	4	3	3	3	3	4	4	2	1	1	1	1	1	1	1	1	1	1	1	1	1	1	1	1	1	1	1	1	1	1	1	1	1
0	2	2	1	1	3	2	2	2	2	2	4	4	4	4	4	4	4	4	4	4	4	4	4	3	3	2	3	1	1	1	1	1	1	1	1	1	1	1	1	1	1	1	1	1	1	1	1	1	1
0	2	1	2	2	3	3	4	2	4	3	1	4	4	4	4	4	4	4	4	4	4	4	4	1	1	1	1	2	1	1	1	1	1	1	1	1	1	1	1	1	1	1	1	1	1	1	1	1	1
0	1	3	2	1	2	2	4	1	2	2	4	4	4	4	3	5	5	4	2	4	3	3	4	2	2	1	1	1	1	1	1	1	1	1	1	1	1	1	1	1	1	1	1	1	2	1	1	1	1
0	1	2	1	1	1	2	2	2	2	1	2	4	4	4	4	4	4	4	3	4	4	2	4	2	2	1	1	2	2	1	2	1	1	1	1	2	3	2	1	1	1	1	1	1	1	1	1	1	1
1	2	3	2	1	1	2	2	2	2	2	2	4	4	4	4	4	4	4	3	5	4	3	3	1	2	1	1	1	1	1	1	1	1	1	1	1	1	1	1	4	1	3	1	1	1	2	1	1	1
0	2	2	1	1	2	3	2	3	2	1	2	4	4	4	4	5	3	4	4	4	4	4	4	1	1	1	1	1	1	2	1	2	2	1	1	1	2	1	1	1	1	1	1	1	1	1	1	1	1
1	1	1	2	1	3	2	4	1	3	2	3	3	3	3	3	3	3	3	3	3	3	3	3	1	1	1	1	1	1	1	1	1	1	1	1	1	1	1	1	4	1	1	1	4	1	1	1	1	1
0	2	1	1	2	1	2	2	2	4	3	4	5	4	5	5	4	4	5	4	4	5	3	4	1	1	1	1	2	2	1	2	3	1	1	2	2	2	1	1	1	2	1	1	1	1	1	1	1	2
0	1	1	1	1	2	2	1	4	2	3	3	3	3	3	3	3	5	5	4	3	3	3	3	1	4	2	1	1	1	1	1	4	3	2	2	2	2	2	2	2	1	2	1	1	1	2	1	1	2
0	2	2	2	1	4	2	2	2	2	3	2	3	4	4	4	4	4	4	4	4	4	4	4	2	3	2	1	2	2	1	2	2	1	1	1	1	1	1	1	1	1	1	1	1	1	1	1	1	1
0	2	3	2	1	3	2	2	2	2	1	3	3	3	3	3	3	3	3	3	3	3	3	3	2	2	2	1	1	1	1	1	1	1	1	1	1	1	1	1	1	1	1	1	1	1	1	1	1	1
0	1	2	2	1	4	2	1	1	2	3	3	2	5	4	3	5	5	3	3	5	3	3	3	4	4	1	3	2	1	3	4	4	1	2	1	2	2	1	3	1	4	4	2	2	2	3	3	3	1
1	1	1	1	1	1	2	4	1	1	1	2	3	3	3	3	3	5	5	3	3	3	3	3	2	2	2	2	2	2	1	3	4	2	2	2	2	2	3	1	1	1	3	3	2	4	4	4	4	4
0	1	3	2	1	3	2	2	2	2	4	4	3	2	4	3	4	4	5	2	4	3	4	4	3	2	1	2	1	2	1	3	4	3	2	1	1	2	1	1	1	1	3	1	3	1	3	1	2	1
0	1	2	1	1	1	2	2	2	2	1	3	4	4	4	4	3	4	3	4	3	4	3	4	1	2	1	1	1	1	1	1	2	1	1	1	1	1	1	1	1	1	1	1	1	2	1	2	2	1
0	2	3	2	1	3	2	2	2	2	2	2	4	4	3	4	5	5	4	2	3	4	4	4	1	2	2	1	2	1	1	2	3	1	1	2	2	2	1	2	1	1	1	1	1	2	1	1	1	3
0	2	3	2	1	2	2	2	2	4	3	3	4	4	4	4	5	5	4	4	4	4	4	4	1	1	1	1	1	1	1	1	1	1	2	1	1	1	1	1	1	1	1	1	1	1	1	1	1	1
0	2	3	2	1	2	2	2	2	2	2	2	5	4	4	4	4	5	5	5	5	5	4	4	2	2	2	2	2	1	1	2	2	1	1	2	1	2	1	1	1	1	2	1	1	2	1	1	1	2
0	2	3	2	1	3	2	1	4	2	3	2	2	5	2	3	3	3	3	3	3	3	3	3	2	1	1	1	2	1	1	1	2	2	1	1	1	1	1	1	1	1	1	1	1	1	1	1	1	1
0	1	4	1	1	1	1	2	2	2	2	4	4	4	4	4	4	4	4	4	4	4	4	4	1	1	1	1	1	2	1	1	3	1	2	1	1	1	1	1	1	1	1	1	1	3	2	2	2	1
0	1	3	1	2	2	2	2	1	2	4	1	4	4	4	4	4	5	5	4	4	4	4	4	1	1	1	1	1	1	1	1	1	1	1	1	1	1	1	1	1	1	1	1	1	1	1	1	1	1
0	2	3	2	2	3	2	2	2	2	1	4	2	3	2	3	4	5	3	3	4	3	2	3	1	1	1	1	2	1	1	1	1	1	1	1	1	1	1	1	1	1	1	1	1	1	2	1	1	1
1	2	3	1	2	3	2	2	2	2	1	4	3	3	4	4	3	4	4	3	3	3	4	4	3	3	3	3	3	2	1	1	1	1	1	1	1	1	1	1	1	1	1	1	1	1	1	1	1	1
0	2	2	2	1	2	2	3	1	1	3	3	4	4	4	4	3	4	4	4	4	4	4	4	1	2	1	1	2	1	1	1	1	1	1	1	1	1	1	1	1	1	1	3	1	1	1	1	1	1
0	1	3	1	1	3	2	2	2	2	3	4	3	4	4	4	4	5	4	2	5	3	3	3	2	2	2	2	3	3	3	3	2	1	1	2	2	2	1	1	1	2	2	1	1	1	2	1	3	1
0	2	2	1	1	1	2	2	2	2	3	2	4	4	4	4	4	4	4	4	4	4	4	4	2	2	1	1	1	1	1	1	1	1	1	1	1	1	1	1	1	1	1	1	1	1	1	1	1	2
0	2	1	2	1	3	2	2	2	2	2	3	3	3	3	3	4	5	3	3	4	3	3	3	1	1	1	1	2	1	1	1	2	1	1	1	1	2	1	1	1	1	1	1	1	1	1	1	1	1
1	1	4	1	2	3	2	2	3	3	3	3	4	4	4	4	3	3	3	4	2	3	2	4	2	2	2	1	2	3	3	3	3	1	2	2	1	2	2	1	1	1	2	1	1	2	3	1	2	2
0	1	3	2	1	2	2	2	2	2	3	4	4	4	4	4	4	4	4	4	4	4	4	4	1	1	1	1	1	1	1	1	1	1	1	1	1	1	1	1	1	1	1	1	1	1	1	1	1	1
0	2	2	2	1	1	2	4	2	4	2	4	4	4	4	4	4	4	4	4	4	4	4	4	2	1	2	1	1	1	2	1	1	1	1	1	1	1	1	1	1	1	1	1	1	1	1	1	1	1
0	1	2	1	1	1	2	2	2	2	1	4	4	4	4	4	4	4	4	4	4	4	4	4	1	2	2	2	1	1	1	1	2	1	2	1	1	1	1	1	1	1	1	1	1	1	2	1	1	2
1	1	3	2	2	2	2	2	2	3	1	2	4	4	4	4	4	5	5	5	3	4	4	4	1	1	3	1	1	1	1	1	1	1	1	1	1	1	1	1	1	1	1	1	1	1	1	1	1	1
0	1	3	1	1	2	2	2	2	2	4	4	3	3	4	4	3	4	3	4	3	4	3	4	1	1	1	1	1	1	3	2	1	1	1	1	1	1	1	1	1	1	1	1	1	1	1	1	1	1
0	1	3	1	1	2	2	2	3	2	3	1	4	4	3	4	4	3	4	3	5	3	3	4	2	2	1	1	2	2	1	2	3	2	2	1	2	1	1	2	1	2	2	1	1	1	2	1	3	2
1	1	1	1	2	1	2	2	2	5	3	4	5	5	4	4	3	4	5	5	4	5	4	5	1	1	1	1	1	1	1	1	1	1	1	1	1	1	1	1	1	1	1	1	1	1	1	1	1	1
0	2	1	1	1	2	2	4	2	3	1	2	4	3	4	4	4	4	4	3	4	3	4	4	1	2	1	1	1	1	1	1	2	1	1	1	1	2	1	2	1	1	1	1	1	1	1	1	1	1
0	2	3	1	1	3	2	1	2	2	3	4	4	3	3	3	3	4	3	3	4	4	4	3	1	1	1	1	2	1	1	2	3	1	1	1	1	2	1	1	1	1	1	1	1	2	1	1	2	1
0	1	3	1	1	2	2	1	3	2	2	4	3	5	3	5	3	5	5	4	5	4	3	4	2	2	2	1	2	1	1	1	4	1	2	2	2	3	1	1	1	2	1	1	1	2	2	1	2	3
0	2	1	2	1	1	2	2	3	2	1	4	1	1	1	2	1	4	4	4	3	2	2	2	2	1	2	1	1	1	1	2	1	1	1	1	3	3	1	1	1	1	1	1	1	2	2	1	4	2
0	2	3	1	1	2	2	1	2	2	1	4	4	4	4	4	3	5	4	4	4	4	4	4	2	2	2	1	1	1	1	2	2	2	2	2	2	2	1	1	1	1	1	1	1	1	1	2	2	2
0	1	3	1	1	3	2	4	1	2	3	5	4	4	4	4	1	4	4	1	5	4	2	1	1	1	1	1	1	1	1	2	2	1	1	1	1	2	1	3	1	1	1	1	1	1	1	1	2	1
0	2	3	1	1	2	1	1	2	1	3	3	3	3	3	4	5	4	4	3	3	5	5	3	2	1	1	2	4	2	1	3	4	2	2	3	1	1	1	1	1	1	1	1	1	2	1	1	1	1
0	2	3	2	1	1	2	2	2	2	1	4	4	4	4	4	4	4	4	4	4	4	4	4	1	1	1	1	1	1	1	1	1	1	1	1	1	1	1	1	1	1	1	1	1	1	1	1	1	1
0	2	3	1	1	1	2	2	2	2	3	2	3	3	4	4	4	4	4	4	4	3	3	3	2	1	1	1	3	2	1	2	1	1	1	1	1	1	1	1	1	1	1	1	1	1	2	1	1	1
0	1	3	1	1	3	2	2	1	2	3	3	5	5	5	4	2	3	5	2	5	3	2	4	2	1	1	1	2	2	1	1	3	2	1	1	2	2	1	3	1	2	1	1	1	2	2	1	3	3
0	1	2	1	1	1	2	1	3	2	2	4	4	4	4	4	3	3	3	4	3	3	3	4	2	2	1	1	2	1	1	1	2	1	1	1	1	1	1	1	1	1	1	1	1	1	1	1	1	1
0	1	1	2	2	1	3	4	1	3	3	1	5	5	5	5	5	5	5	5	5	5	5	5	1	1	1	1	1	1	1	1	1	1	1	1	1	1	1	1	1	1	1	1	1	1	1	1	1	1
1	1	3	2	1	3	2	1	4	2	1	4	4	4	4	1	1	1	1	1	1	1	1	1	1	1	1	1	1	1	1	1	1	1	1	1	1	1	1	1	1	1	1	1	1	1	1	1	1	1
0	2	3	2	1	4	1	1	3	2	1	2	4	4	4	2	2	4	4	4	4	2	4	4	3	3	3	3	3	3	3	3	3	2	2	3	1	3	1	1	1	1	1	1	1	1	1	1	1	1
0	2	2	1	1	4	2	4	1	2	3	5	2	3	1	3	2	5	4	2	5	2	1	3	1	1	2	2	4	1	1	3	4	2	4	2	3	4	2	1	1	4	1	3	1	1	2	4	3	4
0	1	1	1	1	2	2	2	2	2	2	2	5	5	4	4	5	5	5	3	5	5	3	4	1	1	1	1	1	1	2	2	2	1	1	1	1	2	1	1	1	1	1	1	1	1	2	1	1	2
1	2	2	2	2	3	3	1	3	2	4	4	4	4	4	4	5	4	5	5	4	4	4	5	3	1	2	1	2	2	1	1	2	2	1	2	1	2	1	1	1	1	3	1	3	3	3	3	3	4
0	1	2	1	1	1	1	2	1	2	4	1	1	1	1	4	4	4	4	4	4	4	4	4	3	3	3	3	1	1	1	1	1	1	1	1	1	1	1	1	1	1	1	1	1	1	1	1	1	1
0	2	2	2	1	3	2	2	1	2	4	4	2	4	2	2	4	4	4	2	4	1	1	1	3	1	1	1	4	2	1	4	4	2	2	1	1	1	1	1	1	1	1	1	1	2	1	1	1	4
0	2	3	2	2	2	2	1	4	2	3	5	4	5	4	3	4	4	3	4	2	4	2	4	1	3	1	3	1	3	1	3	1	1	1	1	1	1	1	1	1	1	1	1	1	1	1	1	1	1
0	1	3	1	1	2	2	2	1	2	3	2	4	4	4	4	5	5	5	4	3	5	5	5	2	2	1	2	3	2	1	3	3	2	2	2	2	3	2	1	1	2	2	2	1	2	3	1	2	3
0	1	3	1	1	2	2	2	2	2	4	1	5	5	5	4	4	5	5	4	5	5	4	4	1	2	2	2	3	1	2	2	2	1	1	1	1	1	1	1	1	2	2	1	1	1	2	1	1	1
0	2	3	2	1	3	2	2	2	2	1	3	3	3	3	3	3	5	4	4	4	4	4	4	1	1	1	1	1	1	1	1	1	1	1	1	1	1	1	1	1	1	1	1	1	1	1	1	1	1
0	2	3	1	1	1	1	1	2	2	2	2	5	3	3	4	2	5	5	5	5	5	3	2	1	3	1	2	4	3	1	4	4	2	4	3	1	1	1	1	1	3	2	2	1	3	2	1	3	3
0	2	3	2	1	2	2	2	2	2	2	5	2	2	3	3	4	5	4	4	4	3	3	3	2	1	1	1	2	1	1	2	1	1	1	1	1	1	1	1	1	1	1	1	1	1	2	1	1	1
0	1	2	1	1	2	2	4	2	3	3	3	4	5	5	4	5	5	5	5	5	5	5	5	1	1	1	1	1	1	1	1	1	1	1	1	1	1	1	1	1	1	1	1	1	1	1	1	1	1
0	1	4	1	1	2	3	1	2	2	3	4	4	4	4	4	3	4	5	2	5	5	3	3	3	2	1	1	2	1	1	4	1	1	1	1	1	2	1	1	1	2	1	1	1	1	1	2	2	1
0	1	3	1	1	1	2	2	2	3	3	1	5	5	5	4	5	5	5	4	4	5	5	5	2	1	1	1	1	1	1	2	1	1	1	2	1	1	1	1	1	1	1	1	1	1	1	1	1	1
0	2	2	2	2	4	3	1	4	2	4	4	4	4	4	4	4	4	4	4	4	4	4	4	1	2	1	1	1	1	1	1	1	1	1	1	1	1	1	2	1	1	1	1	1	1	1	1	1	1
0	1	3	1	1	1	2	2	2	2	1	1	4	4	4	4	4	4	4	4	4	4	4	4	3	3	1	1	2	2	2	2	2	2	2	2	2	2	2	2	1	1	1	1	1	1	1	1	1	1
0	1	1	1	1	1	2	2	1	2	3	5	5	5	5	5	5	5	5	5	5	5	5	5	1	1	1	1	1	1	1	1	1	1	1	1	1	1	1	1	3	1	1	1	1	1	1	1	1	1
0	1	3	1	1	2	2	2	2	2	3	1	5	4	5	4	4	4	4	5	5	4	4	4	1	1	1	1	1	1	1	1	1	1	1	1	1	3	1	1	1	1	1	1	1	1	1	1	1	1
0	2	3	2	1	2	2	1	4	2	2	4	4	4	4	4	4	4	4	4	4	4	4	4	1	1	1	1	1	1	1	1	1	1	1	1	1	1	1	1	1	1	1	1	1	1	1	1	1	1
0	2	1	2	1	1	3	1	4	2	4	1	2	5	5	5	5	5	5	1	5	5	1	1	1	2	1	1	1	1	1	4	1	1	1	1	1	2	1	4	1	2	1	1	4	4	3	1	4	4
1	2	1	1	1	3	1	1	4	2	1	5	5	5	5	5	5	5	5	5	5	5	5	5	1	1	1	1	1	1	1	1	1	1	1	1	1	1	1	1	1	1	1	1	1	1	1	1	1	1
1	2	1	1	1	1	1	1	1	2	1	5	5	5	5	5	5	5	5	5	5	5	5	5	1	1	1	1	1	1	1	1	1	1	1	1	1	1	1	1	1	1	1	1	1	1	1	1	1	1
[truncated: 36 more columns]
