# Supplementary material for: Smartphone addiction and creativity in Chinese undergraduates: a moderated mediation model analysis
Source: Front Psychiatry. 2025 Jun 13;16:1570547. doi: 10.3389/fpsyt.2025.1570547 (PMC12202541; doi:10.3389/fpsyt.2025.1570547)
Supplement: Supplementary file 3 [file Table3.xlsx]

## Sheet: individual data points
GENDER	GRADE	EXP	ADDALL	DEALL	CRALL1	PORU
0	1	1	2.71429	2	3	2
0	3	2	2.42857	2	3	2.5
0	1	2	2.42857	1.71429	2.5	2
1	2	2	1	2	3	2
0	3	3	1.85714	2.28571	1.875	2
0	1	2	3.78571	3	2.625	3
0	2	3	2.42857	2	3.125	2
0	2	3	2.07143	1.85714	3.125	2
0	3	3	2.92857	2	3	2
0	3	3	2.71429	3	3	2
0	2	2	3.07143	2.57143	3.25	3.25
0	2	2	3	2	3	2
0	3	3	4	3	3.75	3
0	3	3	4	3	3.75	3
0	3	3	3	2	3	2
1	2	1	3	2	3	2
0	2	3	3	2	3	2
0	2	3	3	2	3	2
0	3	3	3	2	3	2
0	2	3	2.5	1.71429	3	2
0	2	1	2.42857	2	3	2
0	1	2	2.71429	1.71429	3	2
0	3	3	3	2.42857	3	2.25
0	1	2	1.92857	2	2.875	2
0	4	3	3	1.85714	3	2
0	1	2	3	1.85714	3	2
0	2	2	2.78571	1.85714	3	2
1	3	1	3.42857	3.14286	3.375	2.75
0	2	1	1	1.85714	2.125	2
0	4	4	4.92857	4	4	4
0	2	3	4.07143	3	3.75	3
0	2	3	1	1.71429	3.125	2
0	2	1	2.71429	1.85714	3.125	2
1	3	1	2.28571	2.71429	3	2.75
1	3	1	1.78571	1.57143	3	2
0	2	3	3	2	3.25	2
0	3	1	2.14286	1	2.25	1
0	2	1	2.78571	2	3	1.5
0	1	2	2.85714	2.28571	3	2.25
0	3	3	1.07143	1.71429	3	2
1	3	2	2.57143	2.28571	2.75	1.75
0	2	3	3	1.85714	3	2
0	3	2	3.42857	2.42857	3.25	2.75
1	1	2	2.14286	1.85714	2.625	2.25
0	1	3	3	2	3.125	2
0	1	2	2.57143	1.57143	2.875	2
0	1	2	2.5	1.85714	3.25	2
0	1	3	2.28571	1.42857	3	2
0	3	3	2.85714	2.42857	3	2
0	1	3	3	1.85714	3	2
0	1	2	1.14286	2.28571	2	3
0	3	2	3.21429	2	3	2
0	3	3	3.21429	2.57143	2.75	3.25
0	2	3	2.57143	1.85714	3	2
0	2	3	3	1.85714	3	2
0	1	2	2.78571	1.57143	2.75	2
0	1	1	3.21429	1.85714	3	2
0	3	3	2.92857	1.57143	2.25	2
0	3	3	2.42857	1.28571	3.125	1.75
0	1	2	2.5	2	3	1.25
0	1	2	3.14286	2	3.25	2
0	2	3	3.21429	2	3.125	2
0	3	2	2.21429	1.85714	3.375	2
0	1	2	2.07143	2	3.125	2.25
0	1	2	3	1.28571	2.625	2
1	1	2	2.57143	1.85714	3.375	2
0	3	3	3.35714	3.42857	3.375	3
0	3	3	3.64286	2.57143	3.75	4
0	3	2	3.78571	2.85714	3.875	3.5
0	2	2	2.28571	2.57143	3.75	2.25
0	3	3	3.14286	2.28571	3.125	2
0	3	3	3.14286	2.42857	3.5	2.25
0	1	3	2.85714	2.71429	2.125	3.25
0	2	3	3.07143	2.14286	3	2
0	1	2	2.5	1.57143	3	2.25
0	1	3	1.92857	1.28571	2.75	1.75
0	2	2	3.71429	2.14286	3.125	3
0	3	3	2.35714	1.42857	3	1.75
0	2	2	3.14286	2.42857	3.125	3.5
0	2	3	2.21429	2.28571	2.375	3
0	3	3	2	2.85714	3.375	2.5
1	3	2	1	1	3	1
0	2	2	3.42857	3	3	2
0	3	3	2.85714	1.57143	2.75	1.75
0	3	2	1.07143	1	3	1
1	1	4	3.85714	2	2	2
1	1	1	3	2.42857	2.625	2.5
0	3	3	3.5	2.14286	3.125	2.5
0	3	3	2	1.28571	3.125	1.5
1	2	3	1.64286	1.85714	2.625	2
0	3	3	2.92857	1.28571	3.25	2
0	1	3	2.35714	1.42857	2.75	1.25
0	4	2	1.85714	1.85714	3.125	2.75
0	3	2	2.71429	1.71429	2.875	2.25
0	1	1	2.5	1.14286	3.5	1.75
0	3	3	3.42857	2.28571	3.375	2.5
0	1	2	3.14286	1.57143	3	2
1	1	2	2.57143	2.28571	3.25	1.75
0	2	3	3	1.71429	3.25	2
0	3	2	2.57143	1.57143	3.375	1.5
1	3	1	2.78571	1.57143	3	2
0	1	3	3.21429	2.14286	2.625	2.25
0	1	2	2.42857	1.42857	2.75	1.5
0	3	2	2.64286	1.57143	2.25	1.75
0	3	2	3.35714	1.85714	2.625	2
1	3	3	2.57143	2.14286	3	2.5
0	3	3	3.28571	2.42857	3	2
0	4	2	4.07143	3	4.125	3
0	3	3	3.5	2.14286	3.125	2.75
0	2	3	2.78571	1	2.875	1.75
0	1	3	3.21429	1.71429	2.625	2
0	3	3	1.5	1	3.125	2
0	2	2	2.35714	1.57143	3.75	1.5
0	2	2	3	2	3.5	2
0	3	2	3.07143	2.14286	3.5	1.75
0	1	2	2.85714	2	3.75	2.5
0	1	2	1.35714	1	3.125	1
0	3	3	2.85714	1.71429	2.375	1.75
0	3	3	3.21429	1.85714	3.25	2.25
0	2	3	4.64286	3.14286	3	3.5
1	3	2	3.28571	2.14286	3.5	3
0	1	2	2.35714	2.14286	3.25	2.25
0	2	3	2.42857	1.57143	3	1.75
0	1	2	3	2.28571	3.5	3.5
0	3	3	3	2.14286	3.125	3.25
0	2	3	2.28571	1.57143	3.875	2
0	2	3	3.07143	1.71429	3	1.75
0	1	3	2.57143	1.85714	3.75	2.5
0	2	2	1.78571	2	2.625	2.75
1	1	2	2.57143	2.28571	3.125	2.25
0	3	2	1	1.42857	3.125	1.5
0	3	3	3.71429	2	2.875	2
0	1	2	3	2	3.75	2
0	3	2	2.14286	1.42857	2.375	1.25
1	1	2	2.57143	1.42857	3.25	2.25
0	2	3	2.35714	1.14286	3.125	2.25
0	2	2	2.14286	1	2.875	1.75
0	1	2	2	1	3	1.25
1	3	3	2.35714	1	2.75	1
0	1	2	2.85714	1.28571	3	2
0	1	2	3.21429	1.42857	3	2
0	1	3	3	1.85714	2.5	2.75
1	1	2	2	1.14286	3	1.5
0	1	2	2.07143	1.14286	3.125	2
0	2	3	3.07143	2.28571	3.25	1.75
1	1	3	1.28571	1.57143	3.375	1
0	2	4	2.35714	1.57143	3.875	2
1	2	3	1.28571	1	3.25	1
1	1	3	3.57143	3.71429	3	3.25
0	2	2	3	2.14286	3.375	3
0	2	2	2.78571	1.42857	3	1.25
0	3	1	3.78571	2.28571	3.625	2.75
0	2	1	3	1.42857	3	2
0	3	2	2.42857	1	3.125	2
0	2	2	1.78571	1	3.25	1.25
0	2	2	3.42857	1.85714	3	2
0	2	3	2	1	2.875	1
1	3	1	2	1.28571	3.5	2
0	2	2	2.5	1.14286	1.5	2.25
0	3	3	2.57143	2.85714	2.125	2
0	1	2	2.35714	1.57143	3	1.75
0	1	3	2.85714	1.57143	2.875	2
0	3	1	3.5	1.57143	3.25	1.75
0	2	3	3.35714	2.14286	3.625	2.75
0	1	3	3.35714	1.85714	2.125	2.5
1	1	3	2.5	1.57143	2.875	2
0	2	3	1.92857	1	2.5	1.75
1	3	3	3	1.42857	3	1.75
0	3	3	2	1	3.125	1
0	1	2	1.85714	1.14286	3.625	1.25
0	2	2	2.57143	1.28571	3	1.75
0	2	3	3.14286	1.85714	3.375	2
1	1	3	2.21429	1.14286	3.125	1.25
0	2	2	2.21429	1.14286	3.625	1.75
0	1	2	3.78571	2.28571	3.25	2.75
0	3	3	3.42857	1.57143	3.125	2
0	2	3	3.28571	1.85714	3.625	2
1	3	2	2.5	2.14286	3.5	2.5
0	3	2	2.92857	1.71429	2.625	1.5
1	3	2	2.64286	1.71429	3	2.5
0	1	2	1.64286	1	3.5	2
0	2	3	2.85714	1.57143	3	1.75
0	1	2	1.78571	1	3	1
0	3	3	1.28571	1.85714	1.75	3
0	3	3	3.5	2	2.75	2
0	1	2	2.28571	1	3.25	1
0	1	3	2.42857	1.28571	3.125	1.75
0	1	3	1.85714	1.14286	3.25	1
0	2	3	1	3	3.25	3
0	2	3	2.71429	1.42857	3	1.75
0	3	3	2.57143	2.28571	3.125	3
0	3	1	2.28571	1	3.75	1.75
0	1	2	1.28571	1.42857	3.375	1.5
0	2	3	2.57143	1.42857	3	1.75
0	2	3	2.21429	1.42857	2.75	1.25
0	2	2	2.71429	1.85714	3.875	2.25
0	1	3	3	3.14286	3.875	3
0	2	3	2.57143	1	2.625	1
0	1	3	3.21429	1.71429	3.75	2
0	3	2	2.5	1.71429	3.5	1.25
1	2	3	5	3.14286	3.5	3
0	4	2	4.28571	2	3.25	3.5
0	1	2	3.07143	1.42857	3.375	2
1	2	1	3.5	1.85714	3.375	2.25
0	1	2	2.5	1.14286	2.875	1.5
0	1	1	3.28571	1.28571	3.5	2.75
0	1	2	2	1	3.375	1.75
0	3	2	2.21429	1	3.25	1.25
1	3	2	3.35714	2	2.125	3
0	4	2	3.35714	2	3.375	2.25
0	1	2	3.07143	1.28571	3.25	2
1	3	2	2.64286	1.42857	2.75	1
0	2	2	2.35714	1.14286	3.375	1.75
0	3	2	3.14286	1.28571	2.875	2
0	2	2	3.14286	1.28571	3.5	2
0	1	3	3.28571	3.42857	2.25	2.25
1	2	1	1.57143	1.71429	3.625	3.25
0	3	2	1.78571	1.14286	2.75	1
1	3	3	3.5	1.42857	3.125	2
0	1	2	2.42857	1.14286	3	1.75
0	3	1	3	1.71429	3.375	2.5
0	2	2	3	1.71429	3.375	1.5
0	3	2	3.57143	1.71429	3.5	2
0	1	2	2.78571	1.85714	3	1.75
1	1	2	1.85714	1.14286	3.5	2
1	3	3	3.21429	2	3.125	2
0	2	2	2.85714	1.42857	3.375	1.5
0	3	3	3.64286	2.28571	3.75	2
0	2	2	2.64286	2.57143	3.5	2.5
0	1	2	2.85714	1.28571	3	1
0	3	2	4	1.57143	3	2.5
1	2	3	2.42857	1.85714	3.75	2
0	2	3	3.35714	1.42857	3	2
0	3	3	2.85714	1	2.875	2
0	3	2	2.07143	1	3	1.5
0	2	2	2.42857	1	3.25	1.25
1	4	2	1	1	3.5	1
0	1	2	2.71429	1.57143	3.25	2.5
0	2	3	1.92857	1.28571	3.75	2.25
1	1	3	2	1	2.5	2
0	3	1	2.14286	1.28571	4.25	2
1	1	3	2.57143	1.85714	3.375	1
0	3	3	2.71429	1	3.125	1.25
0	3	3	1	3.28571	2.5	3.25
0	2	2	2	1.14286	4	1
0	2	2	2.85714	1.28571	3.625	1.5
0	3	3	2.85714	1.85714	3.125	1
0	3	2	3.35714	2.14286	3.75	1.75
0	1	2	2.57143	1.28571	3.625	2
0	3	1	2.5	1	3.625	1.5
1	3	1	2.42857	1.57143	3	2
0	2	3	2.57143	1.14286	3.125	1.5
0	1	1	3.14286	1.57143	3.875	3
0	3	2	2.14286	1.28571	3.375	1.75
0	2	2	3	1.57143	3	1.5
0	1	3	2.85714	1.71429	2.75	2.75
0	1	2	1.42857	1.14286	3.5	2
0	2	3	2.78571	1.14286	3.25	1.5
0	2	3	3	1	3	1.75
0	2	3	2.5	1.42857	3.125	2.25
0	1	2	2.92857	1.28571	3.5	1.75
0	2	3	1.92857	3	3.5	3.75
0	2	3	3.92857	1.71429	2.75	2.5
0	3	2	2.07143	1.85714	3.25	3
0	1	2	3.28571	1.42857	3.125	1.25
0	2	3	2.78571	1.14286	3.25	1.5
0	2	1	2.5	1	3.625	1.5
0	1	2	1.92857	1.28571	3.75	1.25
1	2	3	3.71429	2.85714	3.875	1.25
0	3	3	3.71429	2	3.625	2.25
0	2	3	1.64286	2.28571	2.875	2.75
0	3	3	4.57143	1.57143	3.5	3
0	2	2	2.07143	1	3.375	1.25
1	3	2	2.85714	1.14286	2.375	1
0	3	2	3	1.42857	2.875	1.5
0	3	2	2.71429	1	3.125	1
0	2	1	1.14286	1	4.125	1
1	3	3	3.92857	2.42857	2.25	1.75
1	3	3	2.64286	1	3.125	1
0	2	2	4.14286	1.71429	3.125	2.5
0	2	3	3	1.14286	3	1
0	4	4	1.71429	1	3.75	2
0	3	3	3.64286	1.28571	2.625	2
0	3	2	2.78571	1.42857	3.25	1.5
0	3	1	3.14286	1.28571	3.25	2
0	1	2	2.71429	1	3.5	1.25
0	2	3	3.07143	1.71429	3.625	2.5
0	1	3	2.92857	1.28571	3.25	1.75
1	3	2	3.57143	1.28571	3.625	2.25
0	2	2	2.14286	1	3.75	2.25
0	2	2	3	1.28571	3	1
0	1	3	3.57143	1.14286	2.875	2.25
0	2	2	1.85714	1.14286	3.375	1.25
0	4	2	2.78571	1	3.625	2
1	4	3	3.14286	1.42857	3.375	1.75
0	2	2	3.07143	1.28571	2.875	1
0	2	1	3.71429	1.42857	3.375	2.25
0	3	2	3.57143	1.71429	3.625	1.75
0	2	3	3.07143	1.42857	3.625	2.5
1	1	2	1.5	1	4	2.75
0	3	1	3.07143	1.14286	3	2
0	2	2	2.42857	1	3.875	1.5
0	2	1	3.14286	1.42857	3.5	2
0	2	2	1.92857	1	3.875	1.25
0	3	3	2.21429	2.42857	2.625	2.5
0	3	2	3.35714	1.85714	3.625	2.25
0	2	4	3.5	1.85714	3.5	2
0	2	1	3	1	3	1.25
0	2	3	3	1	3	1
1	2	3	3.35714	2.71429	2.375	3
0	3	2	3	1	3	2
0	1	3	3	1	3	1
0	2	2	3	1	3	1
0	2	1	2.07143	1.14286	3.75	1
1	2	3	2.35714	1.14286	3.75	1
0	3	3	2.71429	1.28571	3.75	1.5
0	2	2	2.78571	1.14286	4	1.75
0	3	3	2.35714	1	3.875	2.5
1	3	3	2.42857	2	3.25	2.75
1	3	3	2.64286	1	3.5	1.25
0	3	3	3.5	2.14286	3.125	1
0	2	2	3.14286	1.14286	3.375	2.25
0	2	2	2.14286	1.14286	4.125	1
0	3	2	2.92857	1	3.875	1.75
0	2	3	2.64286	1.28571	3.5	1.5
0	3	1	3.14286	1.28571	3.125	1
0	4	3	4.21429	1.71429	3.375	2
0	1	2	2.42857	1	4	2.75
0	3	2	3.14286	1.28571	3.625	1.75
0	1	2	2.85714	1	3.125	1
0	2	3	3	1.14286	3.75	2
0	1	3	1.28571	1.14286	4.125	1.75
0	3	2	2.28571	1	3.625	1.75
0	2	1	2.92857	1.28571	3.875	1.25
1	3	1	2.42857	1.42857	3.75	1.25
0	2	2	2.71429	1.14286	4	2
1	1	3	3	1.85714	3	1
0	1	1	2.5	1.28571	4.125	1.5
0	1	2	3.14286	1.85714	3.625	1.25
0	2	4	2.64286	1.28571	4	1
0	3	3	3.35714	1.14286	3	1
0	2	4	2.07143	1.71429	3.625	2.75
1	1	1	1.92857	1.71429	3.625	4
0	3	3	2.35714	1.57143	3.5	3
0	2	1	3.21429	1	3.625	1.5
0	3	3	3.07143	1.57143	3.875	1.75
0	3	2	1.71429	1	4.125	1.25
0	3	2	2.28571	1.28571	4.5	1.75
0	3	3	3.57143	1.28571	3	1
0	4	1	2.64286	1	3.75	2
0	3	2	1.57143	1	4.375	1.5
0	3	3	3.28571	1.14286	3.125	1.25
1	3	3	2.78571	1.57143	3.375	1
0	2	2	2.35714	1.14286	3.75	1.5
0	3	3	3.14286	1.57143	3.375	2
0	2	1	2.78571	1	4	1
0	1	3	3.42857	1.14286	3.375	1.25
1	4	3	3.78571	1.28571	3.375	2
0	3	2	2.14286	1	3.75	1
0	2	1	2.64286	1.14286	3.75	1
0	2	1	3	1.14286	3.75	1.75
1	3	2	2.42857	1.28571	4.375	1
0	3	2	3	1	3.5	1
0	3	2	3.28571	1.57143	3.625	1.75
1	1	1	1.42857	1	4.125	1.5
0	1	2	2.07143	1.14286	3.75	3.25
0	3	3	3.42857	1.14286	3.125	1.5
0	3	2	3.21429	1.42857	3.75	3
0	1	1	3.92857	1.42857	2.5	2.25
0	3	2	3.21429	1.42857	3.75	1.25
0	3	3	2.85714	1.28571	2.5	1.25
0	3	2	3.71429	1.57143	3.75	1.75
0	3	1	2.92857	1	3.75	2
0	3	1	3.35714	1.28571	3.75	1
0	3	3	2.78571	1.71429	3.375	1.25
0	2	1	3.42857	1.14286	3.25	1
0	1	1	1	1	5	1
1	3	3	4	1	1.5	1
0	3	4	3.42857	1.71429	3.5	1
0	2	4	1.71429	2	2.5	4
0	1	2	2.78571	1	4.375	1.75
1	2	3	1.42857	1.71429	4.25	3.25
0	2	1	2.64286	1.28571	3.75	1
0	2	3	2.35714	1.57143	2.5	3.75
0	3	2	3	1	3.5	1
0	3	2	2.71429	1.57143	4.625	3.75
0	3	2	2.92857	1.42857	4.625	1
0	3	3	3.07143	1	3.75	1
0	3	1	3.57143	1.57143	3.875	3.75
0	3	2	3.71429	1.14286	3.375	1
0	2	2	1.14286	1	4.75	1.5
0	4	2	3.21429	1.14286	3.5	2
0	3	1	2.92857	1	4.875	1.25
0	2	4	3.07143	1.14286	3.75	1
0	3	1	4.07143	1.57143	4.125	3.25
0	1	1	1.28571	1.28571	4.5	2
0	3	2	2.42857	1	4.375	2.5
0	3	2	4	1	3.75	1
0	1	1	3.28571	1.85714	4	2.75
1	1	3	5	1	4.5	1
1	1	1	5	1	4.5	1
